# Supplementary material for: Transcriptomic insights into UTUC: role of inflammatory fibrosis and potential for personalized treatment
Source: J Transl Med. 2024 Jan 5;22:24. doi: 10.1186/s12967-023-04815-y (PMC10768331; doi:10.1186/s12967-023-04815-y)
Supplement: Supplementary file 2 — Additional file 2: Pathological information related to tumor metastasis of UTUC and BC in the SEER database. [file 12967_2023_4815_MOESM2_ESM.xlsx]

## Sheet: SEER-UTUC
Sex	Year of diagnosis	Race recode (W, B, AI, API)	Derived AJCC M, 6th ed (2004-2015)	Derived AJCC N, 6th ed (2004-2015)	Derived AJCC T, 6th ed (2004-2015)
Female	2007	White	0	0	T3
Female	2007	White	0	1	TX
Female	2007	White	0	0	T3
Male	2008	White	0	0	T2
Female	2008	White	0	0	T3
Female	2013	White	0	0	T3
Male	2008	White	0	0	T2
Male	2004	White	0	0	T1
Female	2007	White	0	0	T2
Male	2012	White	0	0	T2
Female	2006	White	0	0	T1
Female	2013	White	0	1	T1
Male	2012	White	0	0	T3
Female	2009	White	0	0	T2
Female	2010	White	0	0	T2
Male	2007	White	0	0	T1
Male	2011	White	0	1	T4
Female	2006	White	0	0	T3
Male	2007	White	0	0	T1
Male	2010	White	1	0	T1
Male	2008	White	0	0	T1
Female	2011	White	0	0	T3
Female	2015	Black	0	0	T3
Male	2010	White	0	0	T1
Female	2006	White	0	0	T1
Female	2008	White	0	0	T3
Male	2009	Black	1	1	T2
Male	2009	Black	1	1	T2
Male	2004	White	0	0	T2
Female	2004	White	0	0	T3
Female	2013	White	0	0	T2
Male	2007	White	1	0	T4
Male	2008	White	0	0	T3
Male	2010	White	0	0	T3
Female	2015	White	0	0	T1
Male	2009	White	0	0	T2
Male	2012	White	0	0	T1
Male	2012	White	0	0	T3
Male	2007	Asian or Pacific Islander	0	0	T3
Male	2008	Asian or Pacific Islander	0	0	T2
Female	2011	White	0	0	T2
Female	2004	White	0	0	T1
Male	2015	White	0	0	T1
Male	2007	Black	0	0	T1
Female	2008	White	0	0	T1
Female	2014	Asian or Pacific Islander	0	0	T3
Male	2005	White	0	0	T3
Male	2005	White	0	0	T1
Female	2014	Asian or Pacific Islander	0	0	T3
Male	2010	White	0	0	T3
Male	2015	White	1	1	T4
Male	2015	White	0	0	T1
Male	2015	White	0	0	T1
Female	2006	White	0	1	T3
Male	2008	White	1	0	TX
Male	2009	White	0	0	T2
Male	2008	White	0	0	T2
Male	2004	White	1	1	T1
Male	2004	Unknown	1	1	T3
Female	2006	White	0	1	TX
Male	2014	Asian or Pacific Islander	1	1	TX
Male	2008	White	0	0	T4
Male	2011	White	0	1	T3
Male	2007	White	0	0	T3
Male	2012	White	0	0	T1
Male	2005	White	0	0	T1
Male	2006	White	0	0	T2
Male	2014	Black	0	0	TX
Female	2008	White	0	0	T1
Male	2009	White	0	0	T3
Male	2009	White	0	0	TX
Male	2004	White	0	0	T3
Male	2004	White	1	0	T4
Male	2005	White	0	0	T1
Male	2004	White	0	0	T2
Female	2009	White	0	0	T1
Male	2010	White	0	0	T1
Male	2011	White	1	1	TX
Male	2008	White	0	0	T1
Female	2011	White	1	1	T2
Female	2008	White	0	0	T1
Male	2007	Black	0	0	TX
Male	2004	White	0	0	T1
Male	2011	Asian or Pacific Islander	0	0	T1
Male	2008	White	1	1	T4
Male	2009	White	0	0	T1
Male	2006	White	0	0	T3
Female	2006	White	0	0	T3
Female	2004	White	0	0	T3
Female	2006	White	1	0	T4
Male	2006	White	0	0	T2
Male	2007	White	0	0	T2
Male	2004	White	0	0	T1
Male	2005	White	1	1	T3
Male	2005	White	0	1	T3
Female	2004	White	0	0	T2
Female	2011	White	0	0	T3
Male	2013	White	0	0	T1
Male	2008	White	0	0	T1
Male	2008	White	0	0	T1
Male	2008	White	0	1	T3
Male	2009	Asian or Pacific Islander	0	0	T1
Male	2007	Asian or Pacific Islander	0	0	T3
Male	2007	Black	0	0	T3
Male	2011	White	0	0	T3
Female	2009	White	0	0	T4
Male	2004	White	0	0	T3
Female	2014	White	0	0	T2
Female	2009	Asian or Pacific Islander	0	0	T4
Female	2007	White	0	0	T1
Female	2006	White	0	0	T2
Female	2015	Black	0	0	T1
Male	2015	White	0	0	T3
Female	2008	White	0	1	T3
Male	2004	White	0	0	T4
Male	2008	White	0	0	T3
Male	2006	White	0	0	T1
Male	2008	Asian or Pacific Islander	0	0	T1
Male	2007	White	0	0	T3
Male	2008	Asian or Pacific Islander	0	0	T3
Male	2004	White	0	0	T2
Male	2010	White	1	0	TX
Male	2005	White	0	0	T1
Male	2006	White	0	0	T3
Male	2010	White	0	0	T3
Male	2005	White	0	0	T3
Female	2005	White	0	0	T1
Male	2007	White	0	0	T2
Male	2006	White	0	0	T3
Female	2006	Asian or Pacific Islander	0	0	T2
Male	2006	White	0	0	T3
Male	2008	White	0	0	T1
Male	2004	White	0	1	T4
Female	2011	Black	0	0	T1
Male	2012	White	0	0	T3
Male	2005	Asian or Pacific Islander	0	0	T0
Female	2006	White	0	0	T2
Female	2009	White	0	0	T1
Male	2008	White	0	0	T3
Male	2013	White	0	0	T3
Male	2008	White	0	0	T2
Male	2008	White	0	0	T1
Male	2007	White	1	1	T3
Male	2005	Black	0	0	T2
Male	2004	White	0	0	T1
Female	2011	White	0	1	T3
Male	2005	White	0	0	T1
Male	2004	White	0	0	T2
Female	2005	White	0	0	T2
Female	2012	White	0	0	TX
Female	2013	White	1	0	T1
Male	2006	White	0	0	T3
Female	2004	White	0	0	T3
Female	2004	White	0	0	T1
Female	2005	Asian or Pacific Islander	0	0	T3
Female	2004	Asian or Pacific Islander	0	0	T1
Male	2004	White	0	0	T2
Female	2006	White	0	0	T2
Female	2004	Black	0	1	T4
Male	2005	White	0	0	T1
Male	2004	Asian or Pacific Islander	0	1	T3
Female	2004	White	0	0	T3
Male	2006	White	0	0	T2
Male	2008	White	0	0	T1
Female	2005	White	0	0	T2
Female	2006	White	0	1	T2
Male	2004	White	0	0	T2
Female	2004	White	0	0	T3
Male	2004	White	0	0	T1
Male	2004	White	0	0	T1
Male	2008	White	0	0	TX
Male	2009	White	0	0	T3
Female	2006	White	0	0	T1
Male	2004	Asian or Pacific Islander	0	0	T3
Male	2005	White	0	1	T3
Male	2007	White	0	0	T1
Male	2013	White	0	0	T1
Male	2014	White	0	0	T3
Male	2014	White	0	0	T3
Female	2009	White	0	1	T1
Female	2004	White	0	0	T2
Female	2004	Asian or Pacific Islander	0	0	TX
Male	2004	White	0	1	T3
Male	2004	Black	0	0	T3
Male	2004	White	0	1	T3
Male	2004	White	0	1	T2
Male	2004	White	0	1	T2
Male	2004	White	0	0	TX
Male	2004	White	0	0	T3
Female	2004	White	0	0	T4
Male	2004	White	0	1	T4
Female	2004	White	0	0	T2
Female	2004	Asian or Pacific Islander	0	0	T1
Male	2004	Black	0	0	T2
Male	2004	Asian or Pacific Islander	0	0	T3
Female	2004	White	0	0	T1
Male	2004	White	0	0	T3
Female	2004	White	0	1	T2
Female	2004	White	0	0	T3
Male	2004	White	0	0	T4
Female	2004	White	1	0	T3
Male	2007	White	0	0	T4
Male	2012	Black	0	0	T2
Female	2006	White	1	0	T1
Male	2009	White	1	0	T1
Male	2004	Black	0	0	T1
Male	2010	White	0	0	T1
Male	2008	White	0	0	T1
Female	2004	White	0	0	T3
Female	2004	Black	0	0	T3
Male	2004	Black	1	1	T3
Female	2004	Asian or Pacific Islander	0	0	T4
Male	2004	White	1	0	T4
Female	2005	White	0	0	TX
Male	2005	White	0	0	T1
Male	2005	Asian or Pacific Islander	1	1	T3
Female	2005	White	1	0	T3
Female	2005	White	0	0	T1
Female	2005	White	0	0	T1
Female	2005	Asian or Pacific Islander	0	0	T3
Female	2005	White	0	0	T2
Female	2005	White	0	0	T3
Male	2005	White	1	0	T4
Male	2004	Black	0	0	T2
Male	2005	White	0	0	T2
Female	2005	White	0	1	T4
Male	2005	White	0	0	T1
Male	2014	White	0	1	T3
Male	2005	White	1	1	T3
Male	2005	White	0	0	T2
Female	2005	Asian or Pacific Islander	0	0	T4
Female	2014	Asian or Pacific Islander	0	0	T2
Female	2005	White	0	1	T2
Male	2010	White	0	0	T2
Female	2005	Asian or Pacific Islander	0	0	T1
Female	2005	White	0	0	T1
Female	2005	White	0	0	T1
Male	2004	Asian or Pacific Islander	0	1	T3
Female	2005	White	1	0	T3
Male	2005	White	0	0	T2
Male	2005	Asian or Pacific Islander	1	1	T1
Female	2004	White	0	0	T1
Male	2005	White	0	0	T4
Male	2005	White	0	0	T3
Female	2006	Black	0	0	T2
Male	2009	White	0	0	T1
Female	2004	White	0	1	T1
Male	2004	White	0	0	TX
Male	2005	White	0	0	T3
Female	2005	White	0	0	TX
Male	2005	White	0	0	T3
Male	2010	White	0	0	TX
Female	2006	White	0	0	T1
Male	2006	White	0	0	T1
Female	2006	White	1	0	T3
Male	2006	White	0	0	T2
Male	2006	White	1	0	T4
Female	2006	White	0	0	T4
Male	2006	White	0	1	T1
Male	2007	White	0	0	T1
Male	2006	Asian or Pacific Islander	0	0	T3
Male	2006	American Indian/Alaska Native	0	0	T3
Male	2006	White	1	1	T1
Male	2006	White	0	0	T1
Female	2005	Black	0	0	T1
Male	2006	White	0	0	T3
Male	2011	White	0	0	T3
Female	2006	Asian or Pacific Islander	0	0	T3
Male	2006	White	0	0	T3
Male	2008	Black	0	0	T2
Female	2006	White	1	0	TX
Male	2005	White	0	0	T1
Male	2011	White	0	0	T1
Male	2006	Asian or Pacific Islander	0	0	T3
Male	2006	White	0	0	T1
Male	2013	White	0	0	T3
Male	2006	Asian or Pacific Islander	1	1	T3
Male	2009	Asian or Pacific Islander	0	0	T3
Female	2006	White	0	0	T4
Male	2009	Asian or Pacific Islander	0	0	T1
Female	2006	White	1	1	T3
Male	2006	White	0	0	T3
Male	2011	White	0	0	T2
Female	2006	Black	0	0	T2
Female	2014	White	0	0	T1
Male	2008	White	0	0	T3
Female	2006	Black	0	0	T2
Female	2006	White	1	0	T1
Male	2006	Asian or Pacific Islander	0	0	T3
Male	2006	Asian or Pacific Islander	0	0	T1
Male	2006	Asian or Pacific Islander	0	1	T2
Female	2012	White	0	0	T3
Male	2006	White	0	0	T1
Male	2011	Asian or Pacific Islander	0	0	T3
Female	2012	White	0	0	T1
Male	2012	White	0	0	T3
Male	2006	White	1	1	T3
Male	2006	White	0	0	T2
Female	2006	Black	0	0	T1
Male	2014	White	0	0	T3
Female	2006	White	0	0	T2
Male	2011	White	0	0	T2
Male	2006	White	0	0	T3
Male	2006	Asian or Pacific Islander	0	0	T1
Female	2007	White	0	0	T1
Male	2007	White	1	0	T2
Male	2007	White	0	0	T3
Female	2006	Asian or Pacific Islander	0	0	T2
Female	2006	White	0	0	T1
Female	2015	White	0	0	T1
Male	2006	Black	0	0	T3
Male	2007	White	0	0	T3
Female	2007	White	0	0	T2
Male	2007	White	0	0	T4
Male	2007	Asian or Pacific Islander	1	1	T3
Male	2011	White	0	0	T3
Female	2007	White	0	0	T1
Male	2007	White	0	0	T3
Male	2013	White	0	0	T1
Male	2007	White	0	0	T1
Female	2007	Asian or Pacific Islander	0	1	T3
Female	2007	White	0	0	T2
Female	2015	White	0	1	T1
Male	2007	White	1	1	T4
Male	2007	White	0	0	T3
Male	2007	White	0	0	T3
Female	2007	White	0	0	T1
Female	2007	White	0	0	T2
Male	2006	White	0	0	T1
Female	2007	White	1	1	T4
Female	2006	White	0	0	T4
Male	2014	White	0	0	T2
Male	2007	White	1	0	T1
Male	2007	White	0	0	T2
Female	2007	White	0	0	T1
Male	2015	White	0	0	T3
Male	2007	White	0	0	T1
Male	2007	White	1	0	T3
Male	2007	White	0	0	TX
Male	2011	White	0	0	T3
Female	2007	Asian or Pacific Islander	1	1	T3
Male	2007	White	0	0	T3
Female	2007	Asian or Pacific Islander	0	0	T2
Male	2007	White	1	0	T4
Male	2007	White	1	0	T1
Male	2007	White	0	0	T1
Male	2006	White	0	0	T2
Female	2007	White	0	0	T2
Male	2007	White	0	0	T3
Male	2007	Asian or Pacific Islander	0	0	T3
Female	2009	White	0	0	T2
Male	2010	Asian or Pacific Islander	0	0	T2
Female	2007	White	0	0	T2
Male	2007	White	1	1	T3
Female	2007	Asian or Pacific Islander	0	0	T2
Male	2007	White	1	1	T1
Male	2007	White	0	0	T2
Male	2007	White	0	0	T1
Male	2011	White	0	0	TX
Female	2007	White	0	0	T3
Female	2006	White	0	0	TX
Female	2012	White	0	0	T1
Male	2008	White	0	0	T3
Female	2008	Asian or Pacific Islander	0	0	T3
Female	2007	Asian or Pacific Islander	0	0	T3
Female	2007	Asian or Pacific Islander	1	1	T4
Male	2008	White	0	1	T4
Male	2007	White	0	0	T1
Female	2007	Asian or Pacific Islander	1	0	T4
Female	2008	White	0	0	T2
Female	2008	White	0	0	T2
Male	2007	Asian or Pacific Islander	0	0	T1
Female	2008	White	0	0	T2
Female	2008	White	0	1	T3
Male	2008	White	0	0	T3
Male	2008	White	0	0	T3
Female	2008	Asian or Pacific Islander	0	1	T3
Female	2008	Asian or Pacific Islander	0	0	T1
Female	2008	Asian or Pacific Islander	0	0	T1
Female	2008	White	1	1	T3
Female	2008	White	0	0	T2
Male	2008	Asian or Pacific Islander	0	0	T4
Female	2008	Asian or Pacific Islander	1	0	T3
Male	2015	White	0	0	T2
Female	2008	White	0	0	T1
Male	2008	Asian or Pacific Islander	0	0	T1
Male	2008	Asian or Pacific Islander	1	1	T2
Male	2008	White	0	0	T2
Male	2008	White	0	0	T1
Female	2008	White	0	0	T2
Female	2008	Asian or Pacific Islander	0	0	T2
Female	2015	White	0	0	T3
Female	2008	Asian or Pacific Islander	0	0	T2
Male	2007	White	0	0	T1
Female	2008	White	0	0	T3
Male	2008	White	0	0	T1
Male	2008	White	0	0	T3
Female	2008	Asian or Pacific Islander	0	0	T1
Female	2008	Asian or Pacific Islander	0	1	T1
Female	2008	Black	1	1	T4
Female	2008	Asian or Pacific Islander	1	1	T3
Female	2008	Asian or Pacific Islander	0	0	T3
Male	2008	White	0	0	T3
Male	2008	White	0	0	T2
Male	2008	White	0	0	T1
Female	2008	White	0	0	T2
Female	2008	White	0	0	T1
Male	2008	Asian or Pacific Islander	0	0	T3
Female	2008	White	1	0	T3
Male	2009	White	0	1	T4
Male	2008	White	0	0	T2
Male	2008	White	0	0	T3
Female	2008	White	0	0	T1
Male	2009	White	0	0	T2
Female	2009	White	0	1	T4
Male	2009	White	0	0	T3
Male	2009	White	1	1	TX
Male	2012	Asian or Pacific Islander	0	1	T3
Male	2008	White	1	0	TX
Male	2008	Asian or Pacific Islander	0	0	T2
Male	2009	Asian or Pacific Islander	0	0	T2
Male	2007	White	0	0	T3
Male	2015	White	0	1	T2
Female	2009	White	0	0	T3
Female	2009	Asian or Pacific Islander	0	0	T1
Female	2008	White	0	0	T3
Male	2009	White	0	0	T4
Male	2009	White	1	0	T3
Female	2009	White	0	0	T1
Male	2008	White	0	0	T1
Female	2009	Asian or Pacific Islander	0	0	T3
Male	2009	White	0	0	T1
Male	2009	White	0	0	T1
Female	2005	White	0	0	T2
Male	2007	White	0	0	T2
Female	2009	White	0	0	T1
Male	2009	White	0	0	T2
Male	2009	Asian or Pacific Islander	0	0	T3
Female	2009	White	1	0	T1
Male	2008	White	0	0	T3
Male	2009	White	0	0	T2
Male	2013	White	0	0	T1
Female	2009	White	0	0	T2
Male	2009	White	1	1	T4
Female	2009	White	1	1	T1
Male	2009	White	0	1	T4
Female	2010	White	0	1	T3
Female	2010	White	0	1	T3
Male	2009	White	0	0	T1
Female	2009	White	0	0	T3
Male	2009	White	0	0	T2
Female	2009	White	0	1	T3
Male	2009	White	1	1	T4
Female	2009	White	0	0	T1
Male	2006	White	0	0	T1
Male	2009	White	0	0	T1
Male	2009	White	0	0	T1
Female	2009	White	0	0	T2
Male	2008	White	0	0	T1
Male	2009	White	0	0	T2
Female	2009	White	0	0	T1
Male	2013	White	0	0	T1
Male	2009	White	0	0	T3
Female	2009	White	0	0	T1
Male	2009	White	1	1	T4
Male	2009	Asian or Pacific Islander	0	0	T2
Male	2011	White	0	0	T1
Male	2009	Black	0	0	T2
Female	2009	White	0	0	T2
Male	2009	White	0	0	T2
Male	2009	White	0	1	T3
Male	2009	White	0	0	T3
Male	2008	White	0	0	T1
Male	2009	White	0	0	T1
Male	2009	White	0	0	T1
Male	2009	Black	0	0	T3
Male	2009	White	0	0	T4
Male	2012	White	0	0	T3
Female	2014	Asian or Pacific Islander	0	0	T1
Male	2009	White	0	0	T1
Male	2009	White	0	0	T2
Female	2009	White	0	0	T2
Male	2010	White	0	0	T1
Female	2010	White	0	0	T3
Female	2010	Asian or Pacific Islander	0	0	T2
Female	2010	Asian or Pacific Islander	0	0	T2
Male	2010	Black	0	0	T1
Female	2010	Asian or Pacific Islander	0	0	T3
Male	2010	White	0	0	T1
Female	2010	Asian or Pacific Islander	0	0	T1
Female	2011	Asian or Pacific Islander	0	0	TX
Male	2015	White	0	0	T3
Male	2010	Asian or Pacific Islander	0	0	T2
Male	2010	White	1	0	T2
Female	2010	White	0	0	T1
Male	2010	Asian or Pacific Islander	0	0	T0
Male	2010	Asian or Pacific Islander	0	0	T1
Male	2010	Black	1	0	T1
Male	2010	White	0	0	T3
Male	2010	Asian or Pacific Islander	0	0	T1
Male	2010	White	0	0	T3
Female	2010	Asian or Pacific Islander	1	0	T1
Male	2010	White	0	1	T3
Male	2010	Asian or Pacific Islander	1	1	T3
Female	2010	Asian or Pacific Islander	0	0	T2
Male	2010	Black	0	0	T3
Female	2010	White	0	0	TX
Male	2010	White	0	1	T3
Female	2010	White	1	0	T4
Male	2010	White	0	1	T3
Female	2012	White	1	0	TX
Female	2010	White	0	0	T1
Male	2010	White	0	0	T1
Male	2010	White	1	0	T1
Female	2010	White	1	1	T4
Male	2010	Asian or Pacific Islander	0	0	T1
Female	2010	Asian or Pacific Islander	0	0	T3
Male	2010	White	0	0	T3
Male	2010	White	0	0	T1
Female	2010	Black	0	0	T1
Male	2010	Asian or Pacific Islander	0	0	T2
Female	2010	White	0	1	T4
Female	2010	White	0	0	T3
Male	2015	White	0	0	T1
Female	2010	White	0	1	T4
Female	2010	White	0	0	T4
Male	2011	Asian or Pacific Islander	0	0	T2
Female	2012	Asian or Pacific Islander	0	0	T3
Female	2011	Black	0	0	T3
Male	2011	White	1	0	T4
Female	2011	White	0	0	T4
Male	2010	White	1	1	T3
Female	2010	White	1	0	T4
Male	2011	White	0	0	T2
Male	2011	White	0	0	T1
Male	2012	White	0	0	T1
Male	2011	White	0	1	T4
Female	2011	White	0	0	T3
Male	2011	Asian or Pacific Islander	0	0	T3
Male	2011	Asian or Pacific Islander	0	1	T4
Male	2011	White	0	0	T1
Male	2010	Unknown	0	0	T1
Male	2010	White	0	0	T3
Male	2011	White	0	0	T1
Male	2011	Asian or Pacific Islander	0	0	T2
Male	2011	Asian or Pacific Islander	0	0	T2
Female	2010	White	0	0	T3
Male	2011	White	0	0	T2
Male	2014	White	0	0	T2
Male	2011	White	0	1	T3
Female	2006	White	0	0	T3
Female	2010	White	0	0	T1
Male	2010	White	0	0	T3
Male	2011	White	0	0	T1
Male	2011	White	0	0	T1
Male	2011	White	0	0	T1
Male	2011	White	1	1	T1
Female	2011	White	0	0	T2
Female	2011	White	0	0	T3
Male	2011	White	0	0	T1
Male	2011	White	0	0	T1
Female	2011	White	0	0	T2
Female	2011	White	0	0	T1
Female	2011	White	0	0	T1
Male	2011	White	0	0	T1
Female	2011	Asian or Pacific Islander	0	0	T3
Male	2011	White	1	0	TX
Male	2011	White	0	0	T3
Female	2011	White	0	0	T2
Male	2011	White	1	1	T4
Female	2011	White	0	0	T1
Male	2011	White	1	1	T4
Male	2011	Asian or Pacific Islander	0	0	T3
Female	2011	White	0	0	T3
Male	2011	White	0	0	T1
Female	2011	Asian or Pacific Islander	0	0	T1
Female	2011	White	0	0	T1
Male	2015	Asian or Pacific Islander	0	0	T3
Male	2011	White	0	0	T3
Male	2012	White	1	0	T4
Female	2011	White	0	0	T1
Male	2012	Asian or Pacific Islander	1	0	T1
Female	2013	White	0	0	T3
Male	2011	White	0	0	T1
Male	2012	White	0	1	T1
Male	2012	White	1	0	TX
Male	2012	Asian or Pacific Islander	0	0	T3
Female	2012	White	1	1	TX
Male	2012	White	0	0	T3
Male	2012	White	0	0	T4
Female	2012	Black	0	1	T3
Male	2012	Asian or Pacific Islander	0	1	T4
Male	2012	Asian or Pacific Islander	0	0	T1
Female	2012	White	0	0	T1
Female	2012	Asian or Pacific Islander	0	0	T3
Female	2012	White	0	0	T1
Female	2013	White	0	0	T1
Male	2012	White	1	1	TX
Female	2012	White	0	0	T3
Female	2012	White	0	1	T1
Male	2012	White	0	0	T3
Male	2012	White	0	1	T3
Male	2012	White	0	0	T3
Female	2012	White	0	0	T3
Female	2015	White	0	0	T4
Female	2012	White	0	0	T1
Male	2012	Asian or Pacific Islander	0	0	T1
Male	2012	White	0	0	T3
Male	2012	Asian or Pacific Islander	0	0	T3
Male	2012	White	1	0	T3
Male	2012	White	0	0	TX
Female	2014	White	0	1	T1
Female	2012	White	0	0	T3
Male	2012	Asian or Pacific Islander	0	0	T1
Male	2012	White	1	0	T1
Female	2012	Asian or Pacific Islander	1	1	T4
Female	2012	White	0	0	T2
Male	2012	White	0	0	T1
Female	2012	White	0	0	T1
Male	2015	White	0	0	T3
Male	2012	White	0	0	T1
Female	2012	Black	0	0	T3
Female	2013	White	0	0	T1
Male	2013	Asian or Pacific Islander	0	0	T1
Male	2013	White	0	1	T2
Female	2013	Black	0	0	T3
Male	2013	White	1	1	TX
Male	2013	White	1	0	T2
Male	2013	White	0	0	T3
Female	2013	Asian or Pacific Islander	0	0	T3
Male	2013	White	0	0	T2
Male	2013	White	0	0	T1
Male	2013	Asian or Pacific Islander	0	0	T1
Male	2013	Black	0	0	T1
Male	2013	White	0	0	T1
Female	2013	Asian or Pacific Islander	0	0	T1
Female	2013	White	0	0	T1
Male	2013	White	0	0	T2
Female	2013	Asian or Pacific Islander	0	0	T1
Male	2013	Asian or Pacific Islander	0	0	T1
Female	2012	White	0	0	T2
Male	2013	White	0	0	T3
Male	2013	White	0	0	T3
Male	2012	White	0	0	T1
Female	2013	White	0	0	T3
Female	2013	Asian or Pacific Islander	0	0	T4
Male	2013	White	0	0	TX
Male	2013	White	0	0	T3
Male	2013	Asian or Pacific Islander	0	0	TX
Male	2013	White	0	0	T3
Female	2013	Black	0	0	T2
Female	2013	White	0	1	T3
Female	2013	White	0	0	T3
Female	2013	White	1	1	TX
Male	2013	White	1	0	T4
Male	2013	White	0	0	T3
Male	2013	White	0	0	T4
Female	2013	White	0	0	T1
Female	2012	Black	0	0	T1
Male	2013	White	1	1	TX
Female	2013	Asian or Pacific Islander	0	0	T1
Male	2013	White	0	0	T3
Female	2013	Asian or Pacific Islander	0	0	T2
Male	2013	White	1	1	T3
Male	2013	White	1	1	TX
Female	2013	White	0	0	T4
Female	2013	Asian or Pacific Islander	0	1	T4
Female	2013	Asian or Pacific Islander	1	0	TX
Male	2013	White	0	0	T1
Female	2013	White	0	0	T2
Male	2013	White	1	0	TX
Male	2014	Asian or Pacific Islander	0	0	T2
Male	2014	Asian or Pacific Islander	0	0	TX
Male	2014	White	1	0	TX
Female	2013	Asian or Pacific Islander	0	0	T1
Male	2014	White	1	0	TX
Female	2014	White	0	0	T2
Female	2014	White	1	1	T4
Female	2014	White	1	1	T3
Male	2014	Asian or Pacific Islander	0	0	TX
Male	2014	White	0	0	T4
Female	2014	Black	0	0	T3
Male	2014	White	1	1	TX
Female	2014	White	0	0	T1
Male	2014	White	0	0	T3
Male	2014	White	1	1	TX
Male	2014	Asian or Pacific Islander	0	0	T1
Male	2014	White	0	0	T3
Female	2014	White	0	0	T4
Male	2014	White	0	0	T3
Male	2014	White	0	0	T1
Male	2014	White	0	0	T3
Female	2014	White	0	0	T4
Male	2014	White	0	1	T4
Female	2014	White	0	0	T3
Male	2014	Asian or Pacific Islander	0	1	T3
Male	2014	White	0	0	T1
Female	2014	White	1	0	T1
Female	2014	White	1	0	TX
Male	2014	White	1	1	T4
Female	2014	White	1	0	T3
Male	2014	White	0	0	T4
Female	2014	White	1	0	T3
Male	2014	White	0	0	T3
Female	2014	White	0	0	T1
Female	2014	White	0	0	T2
Male	2014	White	0	0	T3
Male	2014	Asian or Pacific Islander	1	1	T4
Male	2014	White	1	1	TX
Female	2014	White	0	0	TX
Male	2014	White	0	0	T3
Male	2015	White	1	1	T1
Female	2015	White	0	0	T3
Female	2015	White	0	0	T2
Female	2014	Asian or Pacific Islander	0	1	T3
Male	2014	White	0	0	T2
Female	2015	White	0	0	T1
Female	2015	Asian or Pacific Islander	0	0	T1
Male	2014	Black	1	1	T3
Male	2015	White	0	0	T2
Male	2015	White	0	0	T3
Male	2014	White	0	0	T3
Male	2015	White	0	0	T3
Male	2014	White	0	0	T3
Female	2015	Asian or Pacific Islander	0	0	T1
Female	2015	White	0	0	T3
Male	2015	Asian or Pacific Islander	0	1	T3
Female	2015	White	1	0	T1
Female	2015	White	0	0	TX
Male	2015	White	0	0	T1
Male	2015	White	0	0	T2
Female	2015	Asian or Pacific Islander	0	0	T3
Female	2015	White	1	0	T4
Male	2015	White	0	0	T1
Female	2015	Asian or Pacific Islander	0	0	T3
Male	2015	White	0	0	T3
Female	2015	Asian or Pacific Islander	0	0	T3
Male	2015	White	0	0	T3
Female	2015	White	0	0	T3
Female	2015	White	0	0	T0
Female	2015	White	0	1	T3
Male	2015	Asian or Pacific Islander	0	0	T3
Male	2014	White	0	0	TX
Male	2015	Asian or Pacific Islander	1	1	T4
Male	2015	Asian or Pacific Islander	0	0	T3
Male	2015	White	0	0	T1
Female	2015	White	1	1	T3
Female	2015	Asian or Pacific Islander	0	0	T1
Male	2015	White	0	0	TX
Male	2015	White	0	0	T4
Female	2015	White	1	1	TX
Male	2015	White	0	1	T4
Male	2015	Asian or Pacific Islander	0	0	T3
Male	2015	Asian or Pacific Islander	0	0	T2
Male	2015	White	0	0	T3
Female	2015	White	0	0	T2
Female	2015	White	0	0	T3
Male	2015	White	0	1	T3
Male	2015	Asian or Pacific Islander	0	1	T4
Male	2015	White	0	0	T3
Female	2013	Asian or Pacific Islander	1	0	T4
Female	2015	White	0	0	T3
Male	2014	White	0	0	TX
Male	2015	White	0	0	T3
Male	2015	White	0	0	T1
Male	2015	White	0	0	T1
Female	2015	Asian or Pacific Islander	0	0	T1
Male	2013	Asian or Pacific Islander	0	0	TX
Male	2008	White	0	0	TX
Female	2008	White	0	1	T1
Female	2014	White	0	0	T1
Female	2008	White	0	0	T3
Female	2013	White	1	0	T1
Female	2006	White	0	0	T1
Female	2007	White	0	0	T1
Female	2015	White	1	0	T3
Male	2012	White	0	1	T3
Female	2005	White	0	0	T3
Female	2014	White	0	0	T1
Female	2004	White	0	0	T2
Male	2007	White	0	0	T1
Female	2011	White	0	0	T2
Female	2008	White	0	0	T3
Male	2006	White	0	0	T3
Male	2013	White	0	0	T3
Female	2015	White	0	0	T2
Female	2013	White	0	0	T1
Female	2014	White	0	0	T3
Female	2008	White	0	0	T3
Female	2008	White	0	0	T4
Female	2015	White	0	0	T3
Female	2015	White	0	0	TX
Male	2011	White	0	0	T1
Female	2013	White	0	0	T3
Male	2015	White	0	0	T2
Male	2011	White	1	1	TX
Female	2006	White	0	0	T1
Male	2011	White	0	0	T1
Female	2014	White	0	0	T4
Male	2005	White	0	0	T3
Male	2005	White	0	0	T3
Female	2005	White	0	1	T4
Female	2008	White	0	0	T1
Male	2015	White	0	0	T1
Male	2007	Asian or Pacific Islander	0	0	T1
Female	2005	White	0	0	T1
Female	2011	Black	0	0	TX
Male	2007	White	0	0	T2
Female	2004	White	0	0	T4
Male	2009	White	0	0	T3
Male	2005	White	0	0	T3
Female	2013	White	0	0	T3
Male	2005	White	0	0	T3
Female	2012	White	0	1	T1
Male	2009	White	0	0	T3
Female	2012	White	0	0	TX
Male	2006	White	0	0	T1
Female	2004	White	0	0	T3
Female	2007	White	0	0	T4
Female	2007	White	0	0	T1
Male	2008	White	0	0	T1
Male	2004	White	0	0	T3
Male	2004	White	0	0	T1
Male	2010	White	0	0	T2
Male	2010	White	0	0	T3
Female	2007	White	0	0	T2
Female	2009	White	0	0	T1
Male	2008	White	0	0	T3
Female	2006	White	0	0	T3
Male	2004	White	0	0	T1
Male	2013	White	0	1	T3
Female	2013	White	0	0	T3
Female	2006	White	0	0	T2
Male	2008	White	0	1	T3
Male	2009	White	0	0	T3
Female	2015	White	0	0	T1
Male	2009	White	0	0	T1
Female	2013	White	0	0	T3
Male	2007	White	0	0	T1
Male	2005	White	0	0	T1
Female	2012	White	0	0	T1
Female	2011	White	0	0	T1
Male	2005	White	0	0	T2
Female	2006	Asian or Pacific Islander	0	0	T2
Male	2009	White	0	0	T1
Female	2015	White	0	0	TX
Female	2005	White	0	0	T1
Male	2008	White	0	1	T3
Female	2012	White	0	0	T3
Male	2011	White	0	0	T3
Female	2005	White	0	0	T1
Female	2012	Black	0	0	T3
Male	2010	White	0	0	T1
Female	2012	White	0	0	T3
Female	2012	White	0	0	T3
Female	2011	White	1	1	TX
Female	2011	White	0	0	T1
Female	2011	White	0	0	T1
Male	2004	White	0	1	T3
Male	2011	White	0	0	T1
Male	2009	White	0	0	T3
Female	2007	Black	0	0	T2
Male	2005	White	0	0	T2
Female	2007	White	0	0	T1
Male	2010	White	1	0	T3
Male	2004	White	0	0	T1
Male	2004	White	0	0	T3
Male	2012	White	0	0	TX
Female	2013	White	0	0	T3
Male	2004	White	0	0	T1
Female	2004	White	0	0	T2
Male	2009	White	1	1	T4
Male	2005	White	0	0	T1
Male	2007	White	0	0	T3
Female	2004	White	0	0	T3
Female	2005	White	0	0	T1
Male	2014	Black	0	0	T2
Male	2004	White	0	0	T3
Female	2013	White	0	1	T2
Female	2014	White	0	0	T3
Male	2014	White	0	0	T1
Male	2009	White	0	0	T1
Male	2004	White	1	1	T3
Male	2013	White	0	0	T1
Male	2008	White	0	0	T1
Male	2004	White	0	0	T1
Male	2004	White	0	0	T3
Female	2004	White	0	0	T1
Male	2008	White	0	0	T3
Male	2010	White	0	0	T3
Male	2006	White	0	1	T3
Male	2011	White	0	1	TX
Female	2011	White	0	0	TX
Male	2008	White	0	0	T3
Female	2009	White	0	0	T1
Male	2015	White	0	0	T1
Male	2006	White	0	0	T2
Male	2006	White	0	0	T1
Male	2006	White	0	0	T3
Male	2007	White	0	0	T2
Female	2009	White	0	0	T3
Male	2008	White	0	0	TX
Male	2008	White	0	0	TX
Male	2009	White	0	0	T2
Female	2013	White	0	0	T3
Male	2005	White	0	0	T1
Male	2014	White	0	0	T1
Male	2006	White	0	0	T3
Male	2004	White	0	1	T4
Male	2014	White	0	0	T3
Male	2010	White	0	0	T1
Male	2011	White	0	0	T2
Male	2012	White	0	0	T3
Male	2007	White	0	0	T1
Male	2014	White	0	0	T1
Male	2009	White	0	0	T3
Female	2008	White	0	0	T3
Male	2005	White	0	0	T1
Male	2010	White	0	0	T2
Male	2014	White	0	0	T3
Female	2006	White	0	0	T1
Female	2006	White	0	0	T3
Female	2006	White	0	0	T3
Female	2005	White	0	0	T1
Female	2008	Black	0	0	T1
Male	2009	White	0	0	T2
Female	2010	White	0	0	T3
Female	2012	White	0	0	T1
Male	2014	Black	0	0	T3
Male	2008	White	0	0	T3
Female	2006	White	0	0	T1
Female	2005	White	0	0	T1
Female	2009	White	0	0	T1
Male	2010	White	0	0	T1
Male	2008	White	0	0	T3
Male	2013	White	1	1	T3
Male	2006	White	0	0	T2
Female	2013	White	0	0	T1
Male	2009	White	0	0	T2
Female	2004	White	0	0	T2
Female	2004	White	0	1	T3
Female	2007	White	0	0	T2
Female	2009	White	0	0	T3
Female	2007	White	0	0	TX
Male	2013	White	0	0	T3
Male	2013	White	0	0	T2
Male	2007	White	0	0	T3
Male	2007	White	0	0	T3
Female	2009	White	0	0	T1
Male	2013	White	0	0	T2
Male	2006	White	0	0	T3
Male	2009	White	0	1	T3
Male	2009	White	0	1	T2
Male	2010	White	0	0	T1
Male	2010	White	0	0	TX
Female	2015	White	0	0	T1
Male	2010	White	0	0	T3
Female	2009	White	0	0	T1
Male	2013	White	0	0	T1
Male	2014	White	0	0	T1
Male	2004	White	0	0	T1
Female	2014	White	0	0	TX
Male	2007	White	0	1	T2
Male	2010	White	0	0	T3
Female	2012	White	0	0	T3
Female	2004	White	0	0	T3
Female	2015	White	0	0	T3
Female	2004	White	0	1	T3
Male	2004	White	0	0	T1
Male	2008	White	0	0	T2
Male	2009	White	0	0	T1
Male	2013	White	0	0	TX
Female	2011	White	0	0	T1
Female	2004	White	0	0	T1
Female	2004	White	0	0	T1
Male	2012	White	0	0	T1
Male	2008	White	0	0	T3
Female	2011	White	0	1	T3
Female	2005	White	0	0	TX
Female	2015	White	0	0	T2
Male	2009	White	0	0	T3
Male	2015	White	0	0	T1
Male	2015	White	0	0	T3
Female	2015	White	0	0	T3
Male	2012	White	1	1	T3
Male	2014	White	0	0	T3
Male	2004	White	0	1	T3
Female	2009	White	0	0	T1
Male	2004	White	0	1	T4
Female	2004	White	1	1	T3
Female	2004	White	0	0	T4
Male	2004	White	0	0	T1
Male	2006	Black	0	0	T2
Female	2004	White	0	0	T1
Female	2004	White	0	0	T1
Female	2004	White	0	0	T1
Female	2004	White	0	0	T1
Male	2011	White	1	0	T4
Male	2004	White	0	1	T4
Female	2009	White	0	0	T3
Male	2004	White	0	0	T2
Female	2005	White	0	0	T1
Male	2004	White	1	1	T4
Female	2004	White	0	0	T3
Female	2004	White	0	0	T1
Male	2004	White	0	0	T1
Male	2004	White	0	0	T1
Male	2004	White	0	0	T3
Male	2004	White	0	0	T2
Female	2004	White	0	0	T1
Female	2008	White	0	0	TX
Male	2007	Black	0	0	T3
Male	2008	Black	0	0	T3
Male	2004	White	0	0	T3
Female	2004	White	0	0	T3
Male	2004	White	0	0	T3
Male	2011	White	0	0	T1
Male	2004	White	0	0	T3
Male	2004	White	0	0	T1
Female	2004	White	0	0	T2
Female	2004	White	1	0	TX
Female	2004	Black	0	0	T2
Male	2006	White	0	1	T1
Male	2013	White	0	0	T3
Male	2008	White	0	0	T4
Female	2004	White	0	1	T3
Female	2004	White	0	0	T1
Male	2004	White	0	0	T1
Female	2004	White	0	0	T3
Female	2004	White	0	1	T1
Male	2004	White	0	0	T3
Female	2004	White	0	0	T1
Male	2007	White	0	0	T2
Male	2004	White	0	0	T3
Male	2004	White	0	0	T1
Male	2010	White	0	0	T3
Male	2004	White	0	0	T1
Male	2009	White	0	0	T2
Female	2004	White	0	0	T1
Male	2004	White	0	0	T1
Female	2004	White	0	0	T1
Male	2004	White	0	0	T3
Female	2007	White	1	1	T4
Male	2005	White	0	0	T1
Male	2005	White	1	1	T1
Male	2005	White	0	0	T4
Male	2005	White	0	0	T3
Female	2005	White	0	0	T1
Male	2014	White	0	0	T1
Female	2007	White	0	0	T1
Female	2005	White	0	1	TX
Male	2005	White	0	0	T3
Female	2005	White	0	0	T2
Female	2005	White	0	0	TX
Female	2005	Black	0	0	T2
Female	2005	White	0	0	T2
Female	2005	White	0	0	T4
Female	2009	White	0	0	T1
Female	2005	White	0	0	T3
Male	2012	White	0	0	T1
Male	2005	White	0	0	T2
Female	2005	White	0	0	T1
Female	2006	White	0	1	TX
Female	2013	White	0	0	T1
Male	2005	White	0	0	T3
Female	2005	White	0	0	T3
Male	2005	White	0	0	T3
Female	2014	White	0	0	T1
Female	2014	White	0	1	T3
Female	2015	White	0	0	T1
Male	2010	Black	0	0	T3
Male	2005	White	0	0	T3
Male	2005	White	1	0	T3
Male	2010	White	0	0	T3
Male	2005	White	0	0	T1
Male	2006	White	0	0	T1
Female	2006	White	0	0	T1
Female	2005	White	0	0	T1
Female	2005	White	0	0	T1
Male	2005	White	0	0	T1
Male	2005	White	0	0	T3
Male	2005	White	0	0	T1
Male	2005	White	0	0	T2
Male	2011	White	0	0	T3
Male	2005	White	0	0	T1
Male	2005	White	0	0	T1
Male	2005	White	0	0	T3
Female	2009	White	0	0	T4
Female	2005	White	0	0	T1
Male	2015	White	0	0	TX
Female	2005	White	0	0	T3
Male	2009	White	0	0	T2
Female	2005	White	0	0	T3
Female	2005	White	0	0	T2
Male	2004	White	0	0	T3
Female	2005	White	0	0	T1
Male	2013	White	0	0	T2
Male	2005	White	0	0	T2
Male	2008	White	0	0	T1
Female	2006	White	0	0	T1
Male	2005	White	1	0	T4
Male	2014	White	0	0	T1
Male	2006	White	0	0	T1
Male	2006	White	0	0	TX
Male	2014	White	0	0	T1
Female	2006	White	0	0	T1
Female	2006	White	0	0	T3
Male	2006	White	0	0	T2
Female	2006	White	1	1	TX
Female	2006	White	0	0	T4
Male	2007	White	0	0	T3
Male	2006	White	0	0	T1
Male	2006	White	0	0	T3
Male	2006	White	0	0	TX
Male	2006	White	0	0	T4
Female	2006	White	0	0	T3
Female	2006	White	0	0	T3
Male	2007	White	0	0	T1
Male	2011	White	0	0	T1
Male	2006	White	0	0	T1
Male	2006	White	0	1	T3
Male	2015	White	0	1	T3
Male	2014	White	0	0	T3
Female	2006	White	0	0	T3
Male	2006	White	0	0	T1
Male	2004	White	0	0	T1
Male	2006	White	0	0	T1
Female	2007	White	0	0	T3
Male	2008	White	0	1	T3
Female	2006	White	0	0	TX
Male	2006	White	1	1	T4
Male	2006	White	0	0	T1
Male	2006	White	0	0	T2
Female	2011	White	0	0	T3
Male	2008	White	0	1	T3
Female	2007	White	0	0	T3
Male	2012	White	0	0	T3
Male	2006	White	0	0	T3
Male	2006	White	0	0	T1
Female	2006	White	0	0	T1
Female	2006	White	0	0	T3
Female	2006	White	0	0	T1
Male	2015	White	0	0	T1
Female	2006	White	0	0	T1
Female	2006	White	0	0	T1
Female	2006	White	0	0	T2
Female	2006	White	0	0	T2
Male	2006	White	0	0	T3
Male	2006	White	0	0	T1
Male	2006	White	1	1	TX
Female	2006	White	0	0	T1
Male	2013	Black	0	0	T3
Female	2006	White	1	0	TX
Male	2006	White	0	0	T1
Male	2006	White	0	0	T2
Male	2010	White	0	0	T3
Female	2006	White	0	0	T4
Female	2006	White	0	0	T1
Female	2007	White	0	0	T3
Female	2007	White	0	0	T3
Female	2007	White	0	0	T1
Female	2007	White	0	0	T3
Male	2011	White	0	0	T1
Female	2007	White	1	0	T1
Female	2007	White	1	0	T3
Female	2007	White	0	0	T1
Male	2007	White	0	0	T1
Male	2007	White	0	0	T3
Male	2008	White	0	0	TX
Female	2007	White	0	0	T2
Male	2007	White	0	0	T1
Female	2007	White	0	1	T3
Male	2007	White	0	0	T2
Male	2007	White	0	0	T4
Female	2007	White	0	0	T1
Female	2007	White	0	0	T3
Male	2009	Asian or Pacific Islander	0	0	T1
Male	2013	White	0	1	T1
Male	2013	White	0	0	TX
Female	2007	White	0	0	T1
Male	2014	White	0	0	TX
Female	2007	White	0	0	T2
Male	2010	White	0	0	T1
Female	2009	White	0	0	T1
Male	2007	White	0	0	T2
Male	2007	White	0	0	T3
Male	2007	White	0	0	T1
Male	2007	White	0	0	T3
Male	2007	White	0	0	T2
Female	2013	White	0	0	T3
Female	2007	White	0	0	T1
Female	2007	Asian or Pacific Islander	0	0	T2
Male	2007	White	0	0	T1
Male	2013	White	0	0	T3
Male	2007	White	0	0	T1
Male	2008	White	0	0	T2
Male	2007	White	0	0	T1
Male	2012	White	0	0	T1
Male	2007	White	0	0	T3
Male	2007	White	0	0	T1
Male	2008	White	0	0	T2
Male	2007	White	0	0	T3
Male	2011	White	0	0	T2
Female	2007	White	0	0	TX
Female	2007	White	0	0	T3
Female	2007	White	0	0	T3
Female	2007	White	0	0	T4
Male	2007	White	1	0	T3
Male	2007	White	0	0	T4
Male	2007	White	0	0	T3
Female	2007	White	0	0	T1
Male	2007	White	0	0	T2
Male	2007	White	0	0	T2
Female	2007	White	0	0	T4
Male	2007	White	0	0	T3
Male	2008	White	0	1	T3
Female	2008	White	0	0	T1
Female	2008	White	0	0	T2
Female	2008	Black	0	0	T3
Female	2007	White	0	0	TX
Male	2008	White	0	0	T3
Female	2008	White	0	0	T4
Female	2008	White	0	0	T3
Male	2008	White	0	1	T2
Female	2008	White	0	0	T3
Female	2008	White	0	0	T2
Female	2008	White	0	0	T1
Female	2008	White	0	0	T1
Male	2008	White	0	1	T4
Male	2008	White	0	0	T2
Female	2010	White	0	0	T1
Female	2010	White	0	0	T1
Male	2008	White	0	0	T3
Male	2010	White	0	0	T1
Female	2010	White	1	0	T1
Female	2008	White	0	0	T2
Male	2008	Unknown	0	0	T1
Male	2008	Asian or Pacific Islander	0	0	T1
Male	2013	White	1	0	TX
Female	2008	Asian or Pacific Islander	0	0	T1
Male	2008	White	1	0	T4
Male	2008	White	0	0	T1
Male	2013	White	0	0	T2
Female	2008	White	0	0	T3
Female	2008	White	0	0	T2
Male	2008	White	0	0	TX
Male	2008	White	0	0	T3
Male	2008	White	0	0	T1
Female	2008	White	0	1	T1
Female	2008	White	1	1	TX
Female	2009	White	0	0	TX
Male	2008	White	0	0	T1
Male	2008	White	0	0	T1
Male	2008	White	0	0	T1
Male	2014	White	0	0	T2
Male	2008	White	0	0	T3
Female	2008	White	0	0	T1
Male	2015	White	0	0	T3
Female	2008	White	0	0	T1
Male	2008	White	0	0	T1
Male	2008	White	0	0	T3
Male	2008	White	0	0	T3
Female	2008	White	0	0	T1
Female	2008	White	0	0	T1
Female	2009	Unknown	0	1	T3
Male	2013	White	0	0	T3
Male	2008	White	0	0	T2
Male	2008	White	0	0	T1
Male	2008	White	1	1	T4
Male	2008	White	0	0	T3
Male	2009	White	0	0	T1
Male	2008	White	0	0	T2
Male	2012	White	0	0	T2
Male	2008	White	0	0	T3
Male	2009	White	0	0	T3
Female	2008	White	0	0	T2
Female	2012	White	0	0	TX
Female	2008	White	0	0	T3
Male	2008	White	1	1	T1
Female	2009	White	1	1	TX
Male	2009	White	0	1	T2
Female	2009	White	0	1	T2
Male	2009	White	0	0	T3
Male	2009	White	0	0	T3
Female	2009	White	0	0	T3
Female	2009	White	0	0	T3
Female	2015	White	0	0	TX
Male	2008	White	0	0	T3
Female	2009	White	0	0	T2
Male	2009	White	0	1	T4
Male	2008	White	0	0	T2
Female	2009	White	0	0	T3
Male	2008	White	0	0	T2
Female	2009	White	0	0	T2
Female	2009	White	0	0	T1
Male	2009	White	0	0	T2
Female	2013	White	0	0	T3
Female	2009	White	0	0	T2
Female	2010	White	0	0	T2
Male	2009	White	0	0	T1
Male	2009	White	0	0	T3
Female	2009	White	0	1	T3
Female	2011	White	0	0	T3
Male	2009	White	0	0	TX
Male	2009	White	0	0	T3
Female	2009	White	0	0	T3
Female	2009	White	0	0	T3
Female	2009	White	0	0	T1
Male	2009	White	0	0	T2
Female	2009	White	0	0	T3
Male	2009	Black	0	0	T3
Male	2011	White	0	0	T2
Female	2008	White	0	0	T1
Female	2009	White	0	0	T3
Female	2009	White	0	0	T1
Female	2008	White	0	0	TX
Male	2010	White	0	0	T3
Female	2009	White	0	0	T1
Female	2009	White	0	0	TX
Female	2009	White	0	0	TX
Male	2010	White	1	1	T3
Female	2009	White	0	0	TX
Female	2009	White	0	0	T1
Male	2009	White	0	0	TX
Male	2009	White	0	0	T3
Female	2009	White	0	0	T1
Female	2009	White	0	0	T3
Male	2009	White	0	0	T1
Male	2009	Black	0	0	T1
Male	2015	White	0	1	T1
Female	2009	White	0	0	TX
Male	2009	White	0	0	T3
Female	2009	White	0	0	T3
Male	2009	White	0	0	T4
Female	2009	White	0	0	TX
Male	2011	White	0	0	T1
Male	2010	White	0	0	T2
Female	2010	White	0	0	T2
Female	2010	White	0	0	T3
Male	2015	White	0	0	T3
Male	2015	White	0	1	T3
Female	2010	White	0	0	T3
Male	2010	Black	1	0	TX
Female	2010	White	0	0	T3
Female	2010	White	0	0	T3
Female	2011	White	0	0	T3
Male	2010	White	0	1	T3
Female	2010	White	0	0	T2
Male	2010	White	0	1	T4
Male	2011	Black	0	0	T2
Male	2015	White	0	0	T1
Male	2010	White	0	0	T1
Female	2010	White	0	0	T1
Male	2011	White	0	0	T1
Male	2010	White	0	0	T2
Female	2010	White	0	0	T2
Male	2010	White	0	0	T2
Male	2011	Asian or Pacific Islander	0	0	T1
Female	2011	White	0	0	T1
Female	2010	White	0	0	T3
Female	2010	White	0	0	T3
Male	2015	White	0	0	T1
Male	2010	White	0	0	T1
Male	2011	White	0	0	T1
Male	2010	Asian or Pacific Islander	0	0	T2
Female	2010	White	0	0	TX
Male	2010	White	1	0	T4
Female	2010	White	0	0	T3
Male	2010	White	0	0	T3
Female	2010	White	0	0	T3
Male	2009	White	0	0	T1
Male	2010	Asian or Pacific Islander	0	1	T3
Male	2010	White	1	1	T3
Male	2010	White	0	0	T1
Female	2010	White	0	0	T1
Male	2010	White	1	0	TX
Male	2009	White	0	0	TX
Male	2009	White	0	0	T1
Male	2010	White	0	0	T3
Male	2010	White	0	0	T1
Female	2010	White	0	0	T3
Male	2011	White	0	1	T3
Male	2010	White	1	1	TX
Female	2010	White	0	1	T1
Female	2010	White	0	0	T1
Male	2011	White	0	0	T2
Male	2011	White	0	0	T2
Female	2011	White	0	0	T3
Male	2011	White	0	1	T1
Male	2011	White	0	0	T3
Female	2011	Black	0	0	T1
Male	2011	White	0	0	T2
Male	2010	White	0	0	TX
Male	2011	White	0	0	T3
Female	2011	White	1	1	TX
Male	2011	White	0	0	T3
Male	2011	White	0	0	T3
Male	2011	White	0	0	T2
Female	2011	White	0	0	T2
Female	2011	White	0	0	T3
Male	2012	White	0	0	T1
Male	2011	White	0	0	T1
Male	2011	White	0	0	T3
Female	2011	White	0	0	T2
Female	2011	White	1	1	T4
Male	2015	White	0	0	T2
Male	2012	White	0	1	TX
Male	2011	White	1	1	TX
Female	2011	White	0	0	T4
Female	2011	White	0	0	T2
Male	2011	White	0	0	T2
Female	2011	White	0	0	TX
Male	2011	White	0	0	T1
Female	2010	White	0	0	T3
Female	2011	White	0	0	T3
Female	2013	White	0	0	T1
Male	2011	White	0	0	T2
Male	2011	White	0	0	T3
Female	2011	White	0	0	T1
Female	2011	White	1	1	T4
Male	2011	White	0	0	T1
Male	2011	White	0	0	T1
Female	2011	White	1	0	T4
Male	2011	Black	0	0	T3
Female	2010	White	0	0	TX
Male	2011	White	0	0	T3
Male	2011	White	0	0	T1
Male	2011	White	0	0	T3
Female	2011	White	0	0	T1
Female	2011	White	0	0	T1
Female	2011	White	1	1	T1
Female	2011	White	0	0	T3
Male	2011	White	0	0	T3
Female	2012	White	0	1	T2
Male	2011	White	0	0	T1
Female	2011	White	0	0	TX
Male	2011	White	0	0	T1
Male	2011	White	0	0	T1
Male	2011	White	0	0	T4
Female	2011	White	0	0	T3
Female	2011	White	0	0	T1
Male	2011	White	1	1	TX
Male	2012	White	0	0	T3
Female	2011	White	0	0	T3
Female	2012	White	0	0	T2
Male	2011	White	0	0	T1
Female	2011	White	0	0	T1
Male	2011	White	0	0	T3
Female	2012	White	0	0	T3
Male	2012	White	0	0	T1
Female	2013	White	0	0	T1
Male	2011	White	0	0	T3
Female	2011	White	0	0	T3
Female	2011	Asian or Pacific Islander	0	0	T4
Female	2011	White	0	0	T3
Female	2011	White	0	0	T3
Male	2015	White	0	0	TX
Female	2012	White	1	1	T1
Male	2012	White	0	0	T3
Male	2012	White	1	1	TX
Female	2012	White	1	1	TX
Female	2013	White	0	0	T3
Male	2012	White	0	0	TX
Male	2012	White	0	0	T3
Female	2012	White	0	0	T1
Male	2012	White	1	1	TX
Female	2012	White	0	1	T4
Female	2012	White	0	0	T1
Female	2014	White	0	0	T2
Male	2012	White	1	0	TX
Male	2012	White	0	0	T1
Male	2012	Unknown	0	0	T1
Male	2015	White	0	0	T2
Male	2012	White	0	0	T3
Male	2012	White	0	0	T4
Female	2011	White	1	0	T4
Female	2012	White	0	0	T3
Female	2015	White	0	1	T2
Female	2012	White	0	0	T1
Male	2012	White	0	0	T1
Male	2015	White	0	0	T1
Male	2012	White	0	0	TX
Male	2012	White	1	1	TX
Male	2012	White	0	0	T1
Female	2012	White	0	1	T2
Male	2012	White	0	0	T1
Male	2012	White	0	0	T1
Female	2012	White	0	0	T3
Female	2012	White	0	0	T1
Male	2012	White	0	0	T3
Female	2012	White	0	0	T3
Male	2012	White	0	0	T1
Male	2012	White	0	0	T3
Male	2012	White	0	0	T3
Male	2012	White	0	1	T3
Male	2012	White	0	0	T3
Male	2012	White	0	0	T2
Male	2012	White	0	0	T3
Male	2012	White	0	0	T3
Female	2012	White	0	0	T3
Male	2012	White	1	1	T1
Male	2012	White	0	0	T1
Male	2012	White	0	0	T4
Female	2012	White	0	0	T1
Female	2013	White	1	0	TX
Female	2012	White	0	0	T4
Male	2012	White	0	0	T1
Female	2012	White	0	0	TX
Female	2012	White	0	0	T1
Female	2012	White	0	0	T3
Male	2012	Unknown	0	0	T3
Female	2014	White	0	0	T4
Male	2012	White	0	0	T1
Female	2012	White	0	1	T3
Male	2012	White	0	0	T3
Female	2012	White	0	0	T3
Male	2012	White	0	0	T1
Female	2012	White	0	0	T3
Male	2012	White	0	0	T1
Female	2013	White	0	0	T3
Female	2013	White	0	0	T1
Female	2013	White	1	1	T2
Male	2013	White	0	0	T1
Male	2013	Unknown	0	0	T1
Male	2013	White	0	0	T2
Female	2013	Black	0	0	T1
Male	2013	White	0	0	T4
Male	2014	White	1	0	TX
Male	2013	White	0	0	T1
Female	2013	White	0	0	T3
Male	2012	White	0	0	TX
Male	2013	White	0	0	TX
Female	2013	White	0	0	T2
Female	2013	White	0	0	T1
Female	2013	White	0	0	T1
Female	2013	Unknown	0	0	T1
Male	2013	White	0	0	T1
Female	2015	White	0	0	T1
Male	2013	White	0	0	T3
Female	2013	White	0	0	T2
Female	2013	White	0	0	T3
Female	2013	White	0	1	T3
Male	2013	White	0	1	T3
Female	2013	White	0	0	T1
Male	2013	White	0	0	T1
Male	2013	White	0	0	T1
Female	2013	White	0	0	T2
Female	2013	White	0	0	T1
Male	2013	White	0	0	T3
Male	2013	White	1	1	TX
Male	2013	White	0	0	T1
Female	2013	White	0	0	TX
Female	2013	White	0	0	T4
Male	2013	White	0	0	T3
Male	2013	White	0	0	T1
Female	2013	White	0	0	T1
Female	2013	White	0	0	TX
Female	2013	White	0	0	T1
Female	2014	White	0	0	T1
Male	2014	White	0	1	T3
Male	2014	White	0	0	TX
Male	2014	White	0	0	T4
Female	2014	White	0	0	T3
Male	2014	White	0	0	T2
Female	2014	White	1	1	T2
Female	2014	White	0	0	T3
Female	2014	White	0	1	T3
Female	2014	White	0	0	T3
Female	2014	White	0	0	T3
Female	2014	White	0	0	T1
Male	2014	White	0	0	T1
Female	2014	White	1	0	T4
Female	2014	White	0	0	T1
Male	2014	White	1	0	T3
Male	2014	White	1	1	TX
Female	2014	White	0	0	T3
Male	2015	White	0	0	T1
Male	2014	White	0	0	T1
Male	2014	Black	0	0	T1
Female	2014	White	0	0	T2
Male	2014	White	0	0	T1
Male	2015	White	0	0	T1
Male	2014	White	0	0	T1
Female	2014	White	0	1	T3
Male	2014	White	1	1	TX
Female	2014	White	0	0	T2
Male	2014	White	0	0	T1
Female	2014	White	0	0	T3
Female	2013	White	0	0	T1
Male	2014	White	0	0	T1
Male	2014	Asian or Pacific Islander	1	1	T4
Female	2014	White	0	0	T2
Female	2014	White	0	0	T4
Male	2014	Unknown	0	0	TX
Male	2014	White	0	0	T2
Male	2013	White	0	0	T1
Female	2014	White	1	1	TX
Male	2014	White	0	1	T4
Female	2014	White	0	0	T1
Female	2014	White	0	0	T1
Male	2014	Black	0	0	T3
Female	2014	White	0	0	TX
Female	2014	White	0	0	T2
Male	2014	White	0	0	T1
Male	2014	White	0	1	T3
Female	2014	White	0	1	T2
Female	2014	White	0	0	T3
Male	2014	White	1	0	T1
Male	2014	White	0	0	T1
Male	2014	White	0	0	T2
Female	2014	White	0	0	T3
Male	2014	White	0	0	T4
Female	2014	White	0	0	T1
Female	2015	White	0	1	T3
Female	2015	White	1	0	T3
Female	2015	White	0	0	T2
Female	2015	White	0	0	T3
Male	2015	White	0	0	T3
Male	2015	White	0	0	T2
Female	2015	White	0	0	T2
Male	2015	White	0	0	T1
Male	2015	White	1	1	TX
Female	2015	White	0	1	T3
Female	2015	Black	0	0	T2
Male	2015	Unknown	0	1	T3
Male	2015	White	0	1	T2
Male	2012	White	1	1	T3
Male	2015	Unknown	0	1	T3
Male	2014	White	0	0	TX
Male	2015	White	0	0	T3
Male	2015	White	0	0	T3
Female	2015	White	0	0	T3
Male	2015	White	0	0	T3
Female	2015	White	1	0	T1
Male	2015	White	0	0	T1
Male	2015	White	0	0	T3
Male	2015	White	0	0	T1
Male	2015	White	0	0	T1
Female	2015	White	0	0	T3
Male	2015	White	0	0	T3
Female	2015	White	0	0	T3
Male	2015	White	0	0	T3
Male	2015	White	0	0	T3
Female	2015	White	1	1	T3
Female	2015	White	0	0	TX
Male	2015	White	0	1	T3
Female	2015	White	0	0	T2
Male	2015	Black	0	0	T2
Female	2015	White	0	0	T1
Male	2015	White	0	0	TX
Female	2015	White	0	1	T3
Female	2015	White	0	1	T3
Female	2015	White	0	0	T3
Female	2015	Black	0	0	T3
Female	2014	White	0	0	T1
Male	2015	White	1	1	T3
Male	2015	White	0	0	T2
Male	2015	White	0	0	T4
Female	2015	White	1	1	T4
Female	2015	White	0	0	T3
Male	2015	White	0	0	T3
Male	2015	White	0	0	T3
Male	2015	White	0	0	T3
Male	2015	White	0	0	T2
Female	2015	White	0	0	T3
Male	2015	White	0	0	TX
Female	2013	White	0	0	T3
Female	2005	White	0	1	T2
Female	2004	White	1	0	TX
Male	2010	White	0	0	T3
Female	2012	White	0	0	T1
Female	2010	Black	0	0	T2
Male	2004	White	0	0	TX
Male	2010	White	0	0	T3
Female	2015	White	0	0	T3
Female	2015	White	0	0	T2
Female	2005	White	0	0	T2
Female	2010	Black	0	0	T1
Female	2009	White	0	0	T1
Male	2011	Black	0	0	T1
Female	2008	White	0	0	T1
Male	2014	White	0	0	T1
Female	2012	White	0	0	T3
Female	2004	White	0	0	T2
Female	2005	White	0	0	T2
Male	2005	White	1	1	T1
Female	2010	White	1	1	T1
Female	2009	Black	0	0	T3
Female	2011	White	0	0	T1
Female	2015	White	0	0	TX
Female	2008	Black	0	0	T1
Female	2009	White	0	0	T1
Female	2014	Black	0	1	T2
Female	2007	White	0	0	T3
Female	2004	White	0	0	T1
Female	2008	White	1	1	T3
Male	2004	White	0	0	T1
Male	2004	White	0	0	T1
Female	2006	White	0	0	T1
Female	2005	White	0	0	T4
Female	2009	White	0	0	T2
Female	2004	White	0	0	T3
Male	2014	White	0	0	T1
Female	2011	Black	0	0	TX
Female	2014	White	0	0	T1
Female	2005	White	0	0	T3
Female	2004	White	0	0	T3
Female	2004	White	0	0	TX
Male	2007	White	0	0	T1
Female	2010	White	0	0	T1
Female	2009	American Indian/Alaska Native	0	0	T1
Male	2014	White	0	0	T2
Female	2007	Asian or Pacific Islander	0	0	T1
Male	2008	White	0	0	T3
Male	2006	White	0	1	T3
Female	2009	White	0	0	T3
Female	2009	White	0	0	T1
Female	2013	White	0	0	T1
Male	2008	White	0	0	T1
Male	2008	White	0	0	T3
Female	2010	White	0	0	T3
Male	2012	White	0	1	T2
Male	2010	White	0	0	T4
Male	2015	White	0	0	T1
Male	2015	White	0	0	T1
Male	2005	Black	0	0	T3
Female	2012	White	0	0	T3
Male	2005	White	1	1	T4
Female	2012	White	1	0	T4
Male	2011	White	0	0	T1
Male	2007	White	0	0	T1
Male	2006	White	0	0	T1
Male	2010	White	0	0	T1
Female	2007	White	0	0	T2
Male	2010	White	0	0	T4
Male	2005	White	0	0	TX
Female	2005	Asian or Pacific Islander	0	0	T2
Female	2013	White	0	0	T1
Male	2005	White	0	0	T1
Male	2007	White	0	1	T4
Male	2007	White	0	0	T1
Male	2006	Black	0	0	T3
Male	2010	Black	1	0	T3
Female	2005	White	0	0	T4
Male	2005	White	1	0	TX
Female	2010	White	0	0	T2
Female	2010	White	0	0	T1
Male	2012	White	1	0	T2
Female	2005	White	0	0	T4
Female	2007	White	1	1	T4
Female	2013	White	0	0	T2
Female	2006	White	0	0	T3
Male	2014	White	1	0	T1
Female	2013	White	0	0	T3
Female	2009	White	0	0	T1
Female	2008	White	0	0	T3
Female	2015	Black	0	1	TX
Male	2010	Black	0	0	T1
Female	2015	White	0	0	T1
Female	2006	White	0	0	T1
Male	2006	White	0	0	T2
Female	2009	White	1	0	T4
Male	2007	White	0	0	TX
Male	2008	White	0	0	T3
Male	2007	White	0	0	T1
Male	2007	Asian or Pacific Islander	0	0	T2
Male	2005	White	0	0	T3
Male	2004	White	0	0	T1
Male	2008	White	1	1	TX
Male	2005	White	0	0	T3
Female	2012	White	0	0	T1
Male	2009	White	0	0	T3
Male	2009	White	0	0	T2
Male	2005	White	0	0	T1
Male	2006	White	0	0	T1
Male	2012	White	0	0	T3
Male	2004	White	0	0	T3
Male	2005	White	0	0	T3
Male	2012	White	0	0	T1
Male	2013	White	1	0	T4
Female	2007	White	0	0	T1
Male	2014	White	0	0	T1
Male	2006	White	0	0	T3
Male	2009	White	0	0	T2
Male	2014	White	0	0	T1
Male	2007	White	1	0	TX
Female	2008	White	0	0	T2
Female	2009	White	0	0	T1
Male	2004	White	0	0	T1
Male	2010	White	0	0	T2
Male	2005	White	0	0	T0
Female	2006	White	0	0	TX
Male	2006	White	0	0	T1
Male	2011	White	0	0	T3
Male	2015	Black	0	0	T2
Female	2008	White	0	0	T1
Male	2005	White	0	0	T1
Male	2008	White	0	0	T1
Female	2008	White	0	0	T3
Female	2009	White	0	0	T1
Male	2011	White	0	0	T3
Male	2008	White	0	0	T1
Male	2011	White	0	0	T1
Female	2012	White	0	0	T3
Female	2007	White	0	0	T3
Female	2013	White	0	0	T3
Male	2013	White	1	0	TX
Male	2006	White	0	0	T2
Male	2008	White	0	0	T3
Male	2005	White	0	1	T2
Male	2015	White	0	0	T3
Male	2011	Black	0	1	T1
Male	2014	White	0	0	T1
Male	2007	White	0	0	T1
Male	2008	White	0	0	T2
Male	2005	White	0	0	T1
Female	2007	Black	0	0	T1
Female	2007	Black	0	0	T1
Female	2007	Black	0	0	T1
Male	2010	White	0	0	T1
Male	2004	White	0	0	T2
Male	2006	White	0	0	T1
Female	2010	White	0	0	T3
Male	2008	White	0	0	T4
Male	2008	White	0	0	T2
Male	2004	White	0	0	T1
Male	2012	White	0	0	T3
Male	2012	White	0	0	T2
Male	2007	White	0	0	T3
Male	2004	White	1	0	TX
Male	2010	White	0	0	T3
Female	2007	White	0	0	T3
Male	2006	White	0	0	T2
Male	2014	White	0	0	T3
Female	2014	White	0	0	T1
Male	2011	Black	1	0	T3
Male	2006	Black	0	0	T1
Male	2009	White	0	0	T2
Male	2008	White	0	0	T1
Male	2007	White	0	0	T3
Male	2004	Black	0	0	T3
Male	2014	White	0	0	T1
Male	2015	White	0	0	T1
Male	2004	White	1	0	T1
Male	2013	White	0	0	T2
Male	2015	White	0	0	T1
Female	2008	White	0	0	T4
Female	2013	White	0	1	T3
Female	2005	White	0	1	T3
Female	2007	White	0	0	T2
Male	2004	White	0	0	T1
Male	2010	White	0	1	T2
Male	2005	White	0	0	T1
Female	2014	White	0	0	T2
Male	2005	Black	0	0	T2
Male	2008	White	0	0	T2
Male	2006	White	0	0	T3
Male	2005	White	0	0	T1
Male	2011	White	0	0	T1
Male	2015	White	1	0	T1
Female	2015	White	0	0	T1
Female	2004	Black	0	0	T4
Male	2007	White	1	0	TX
Female	2010	White	0	0	T1
Male	2012	Black	0	0	T1
Male	2011	White	0	0	T3
Male	2004	White	0	0	T3
Male	2004	White	0	0	T1
Female	2008	White	0	0	T2
Male	2011	White	0	0	TX
Female	2006	White	0	0	TX
Male	2011	White	0	0	T1
Male	2004	White	0	0	T3
Male	2004	White	0	0	T1
Female	2004	White	0	1	T2
Male	2004	White	0	0	T4
Male	2004	White	1	0	T1
Female	2008	White	1	0	T3
Male	2004	White	1	0	T3
Female	2004	White	0	0	T2
Female	2006	White	0	0	T2
Male	2007	White	0	0	T1
Male	2004	White	1	0	T4
Male	2004	White	0	0	T1
Male	2004	White	0	0	T2
Male	2004	Black	0	0	T1
Male	2007	White	0	0	T2
Male	2008	White	0	0	T1
Female	2004	White	0	0	T3
Male	2004	White	0	0	T1
Male	2004	White	0	0	T1
Female	2004	White	0	0	T1
Male	2004	White	0	0	T1
Male	2004	White	0	0	T1
Male	2010	White	0	1	T1
Female	2004	White	0	0	T3
Male	2005	White	0	0	T4
Male	2004	White	0	1	T3
Male	2005	White	0	0	T1
Male	2010	White	0	0	T2
Male	2005	White	0	0	T3
Male	2004	White	0	1	T3
Male	2004	White	0	0	T1
Male	2004	Black	1	0	T1
Male	2005	White	1	0	T3
Male	2009	White	0	0	T1
Male	2004	White	0	0	T4
Female	2005	Black	0	0	T1
Female	2004	White	0	0	T3
Female	2004	White	0	0	T1
Female	2004	White	0	0	T2
Female	2004	White	0	0	T1
Male	2004	White	0	0	T1
Male	2004	White	0	0	T1
Female	2004	White	0	0	T4
Male	2004	White	0	0	T3
Female	2004	Black	0	1	T3
Male	2004	White	0	0	T1
Female	2009	White	0	0	T1
Male	2005	White	0	0	T1
Male	2004	White	0	1	T4
Male	2005	White	0	0	T1
Female	2005	White	0	0	T3
Female	2004	White	0	0	T1
Male	2009	White	0	0	T1
Male	2005	White	0	0	T1
Female	2004	White	0	0	T2
Male	2004	White	0	0	T2
Female	2005	Black	0	0	T2
Female	2005	Black	0	0	T2
Female	2006	Black	0	0	T1
Male	2004	White	0	0	T3
Female	2004	White	0	0	T1
Female	2006	Black	0	0	T1
Female	2005	White	1	0	TX
Female	2005	White	1	0	T4
Female	2010	White	0	0	T1
Male	2009	White	0	0	T2
Female	2005	White	0	0	TX
Male	2006	White	0	1	TX
Female	2005	White	0	0	T1
Female	2006	White	0	1	T3
Female	2005	White	0	1	T4
Female	2006	White	0	1	T3
Female	2005	White	0	1	T4
Male	2005	White	0	0	T2
Male	2005	White	0	0	T4
Male	2005	White	0	1	T1
Male	2005	White	0	0	T3
Female	2005	White	0	0	T2
Female	2005	White	0	0	T2
Male	2005	White	0	0	T4
Male	2006	White	0	0	T1
Female	2006	White	0	0	T2
Male	2012	White	0	0	T1
Female	2005	White	1	0	T3
Female	2006	White	0	0	T2
Male	2007	White	0	0	T3
Female	2005	White	0	0	T2
Male	2005	Black	1	0	TX
Male	2006	White	0	1	T4
Male	2005	White	0	0	T2
Female	2005	White	0	0	T1
Female	2007	White	0	0	T1
Male	2004	White	0	0	TX
Male	2010	Black	0	0	T2
Female	2005	White	0	0	T3
Male	2005	White	0	0	T3
Female	2005	White	0	0	T3
Male	2005	White	0	0	T2
Male	2007	Black	0	0	T1
Female	2005	White	0	0	T1
Male	2006	White	0	0	T1
Male	2005	White	0	0	T1
Male	2012	White	0	0	T1
Male	2005	White	1	0	TX
Female	2005	White	0	0	T4
Female	2005	White	0	0	T1
Female	2005	White	0	1	T4
Male	2006	White	0	0	T1
Male	2006	White	1	0	T4
Male	2006	White	0	0	T3
Male	2006	Black	1	0	T4
Female	2006	White	0	0	T2
Female	2006	White	1	0	T1
Female	2006	White	0	0	T1
Male	2006	White	0	0	T1
Male	2006	White	0	0	T3
Female	2006	White	0	1	T4
Male	2006	White	0	0	T2
Male	2006	White	0	0	T1
Female	2006	White	0	0	T2
Female	2006	White	0	1	T1
Male	2006	White	0	0	T2
Male	2006	White	0	0	TX
Male	2006	White	0	0	T2
Male	2006	White	1	0	T4
Female	2008	White	0	0	T1
Male	2005	White	0	0	T1
[truncated: 13,090 more rows]

## Sheet: SEER-BC
Sex	Year of diagnosis	Race recode (W, B, AI, API)	Derived AJCC M, 6th ed (2004-2015)	Derived AJCC N, 6th ed (2004-2015)	Derived AJCC T, 6th ed (2004-2015)
Male	2008	White	0	0	Tis
Male	2012	White	0	0	T1
Male	2015	White	0	0	T1
Female	2007	White	0	0	T2NOS
Male	2008	White	0	0	Ta
Female	2005	White	0	0	T1
Male	2004	White	0	0	Ta
Male	2006	White	0	0	Ta
Female	2009	Asian or Pacific Islander	0	0	Ta
Male	2004	White	0	0	Ta
Female	2011	White	0	0	Ta
Female	2013	White	1	0	T2a
Male	2013	White	0	0	Ta
Female	2005	White	0	0	Ta
Male	2010	White	0	0	Ta
Male	2014	White	0	0	Ta
Male	2007	White	0	0	T2b
Male	2006	White	0	0	Ta
Male	2004	White	0	0	T2NOS
Male	2010	White	0	0	TX
Male	2010	White	0	0	Ta
Male	2010	White	0	0	T2NOS
Male	2004	Asian or Pacific Islander	0	0	T1
Male	2009	White	0	0	Ta
Male	2005	White	0	0	T1
Male	2007	White	0	0	TX
Male	2011	White	0	0	T1
Male	2011	White	0	0	T2a
Male	2015	White	0	0	Ta
Female	2008	White	0	0	T1
Male	2007	Asian or Pacific Islander	0	0	T1
Male	2008	White	0	0	T1
Male	2008	White	0	0	T1
Male	2005	White	0	0	Tis
Female	2008	White	0	0	Ta
Female	2014	White	0	0	T2b
Female	2012	White	0	0	Ta
Male	2006	White	0	0	Ta
Male	2009	Asian or Pacific Islander	0	0	T1
Female	2013	Black	0	1	T1
Male	2008	White	0	0	T1
Female	2014	Asian or Pacific Islander	0	0	T3NOS
Female	2006	White	0	0	T1
Male	2008	White	0	0	Ta
Female	2014	White	0	0	Ta
Female	2011	White	0	0	Ta
Male	2015	Black	0	0	Ta
Male	2011	White	0	0	T3a
Female	2015	White	0	0	T1
Male	2006	White	0	0	T1
Male	2010	White	0	0	Tis
Female	2009	White	0	0	Ta
Female	2004	White	0	0	Ta
Female	2008	White	0	0	T1
Male	2013	White	0	0	Ta
Female	2009	Asian or Pacific Islander	0	0	Ta
Female	2008	White	0	0	T1
Female	2006	Asian or Pacific Islander	0	0	Ta
Male	2005	White	0	0	Ta
Male	2004	White	0	0	T2NOS
Female	2014	White	0	0	Ta
Female	2008	White	0	0	Ta
Male	2013	White	0	0	T1
Female	2008	White	0	0	T4NOS
Female	2007	White	0	0	T1
Male	2005	Black	0	0	Ta
Female	2011	White	1	0	T1
Male	2005	White	0	0	T1
Female	2011	White	0	0	T3a
Female	2006	White	0	1	T2b
Male	2012	White	0	0	Ta
Male	2004	White	0	0	T1
Female	2005	White	0	0	T2NOS
Male	2012	White	0	0	Ta
Female	2007	White	0	1	T3b
Female	2008	White	0	1	T3a
Male	2008	White	0	0	Tis
Female	2004	White	0	0	T1
Male	2010	Asian or Pacific Islander	0	0	Tis
Female	2006	White	0	0	Ta
Female	2009	White	0	0	T2b
Female	2015	White	1	0	T4a
Female	2008	White	0	0	Ta
Male	2007	White	0	0	Tis
Female	2013	White	0	0	T1
Male	2004	Asian or Pacific Islander	0	0	T1
Male	2008	White	0	0	Ta
Female	2015	White	0	0	T1
Female	2010	White	0	0	Ta
Female	2009	White	0	0	T2NOS
Female	2007	White	0	0	T3a
Female	2004	Black	0	1	T4a
Female	2012	White	0	0	T2NOS
Female	2004	Black	0	0	Ta
Female	2012	White	1	0	T4a
Male	2004	White	0	0	T1
Male	2010	Black	0	0	Ta
Male	2012	White	0	0	T1
Female	2004	White	0	0	Ta
Female	2009	Asian or Pacific Islander	0	0	Ta
Female	2010	White	0	0	T3b
Male	2005	White	1	0	T1
Male	2004	White	0	0	Ta
Female	2007	White	0	0	Ta
Female	2011	White	0	0	T2NOS
Male	2005	White	0	0	T1
Female	2006	White	0	0	T2NOS
Male	2006	White	1	1	T4a
Female	2011	White	0	0	Ta
Female	2008	White	0	0	Ta
Female	2011	White	1	0	T2NOS
Female	2010	White	0	0	Tis
Male	2004	White	0	0	T4a
Male	2007	White	0	0	T1
Male	2005	White	0	0	Ta
Male	2006	White	0	0	T2NOS
Male	2009	White	0	0	Ta
Female	2012	Black	0	0	T2NOS
Male	2008	White	0	0	Ta
Female	2009	White	0	0	T2NOS
Female	2010	Asian or Pacific Islander	0	0	Ta
Female	2004	White	0	0	T4a
Female	2009	White	0	0	Ta
Female	2004	White	0	0	T1
Female	2004	White	0	0	T2b
Male	2008	Asian or Pacific Islander	0	0	Ta
Female	2008	White	0	0	T1
Female	2013	White	0	0	Ta
Male	2004	White	0	0	T2NOS
Male	2012	White	0	0	Ta
Female	2004	White	0	0	Ta
Male	2011	White	0	0	Ta
Male	2012	White	0	0	Ta
Female	2007	White	0	0	T1
Male	2012	White	0	0	Ta
Male	2008	Black	0	0	T1
Male	2006	White	0	0	T1
Male	2008	White	0	0	Ta
Male	2009	White	0	0	T1
Male	2008	White	0	0	Ta
Male	2013	White	0	0	Ta
Male	2014	White	0	0	T3b
Female	2007	White	0	0	Ta
Male	2006	White	0	0	T2NOS
Female	2010	White	0	0	T3b
Male	2015	Black	0	0	Ta
Female	2013	White	0	0	Ta
Female	2014	Black	0	1	T4a
Male	2006	White	0	0	Ta
Male	2013	White	0	0	Ta
Male	2004	White	0	0	Ta
Male	2013	Black	0	0	Tis
Female	2008	White	0	0	T2NOS
Female	2009	Asian or Pacific Islander	0	0	T1
Male	2014	White	1	0	T2NOS
Male	2005	White	0	0	Ta
Male	2004	White	0	0	Ta
Male	2004	Asian or Pacific Islander	0	0	Ta
Male	2011	White	0	0	Ta
Female	2007	White	0	0	Ta
Female	2010	Asian or Pacific Islander	0	0	T1
Female	2009	White	0	0	TX
Male	2012	White	0	0	T1
Male	2009	White	0	0	T2NOS
Female	2012	White	0	0	Ta
Male	2007	White	0	0	Ta
Female	2011	White	0	0	Ta
Female	2005	White	0	0	T1
Male	2008	White	0	0	T1
Male	2011	White	0	0	T1
Male	2005	White	0	0	Tis
Female	2007	White	0	0	Ta
Female	2006	White	0	0	Tis
Male	2010	White	0	0	T1
Male	2006	White	0	0	Ta
Female	2011	White	0	0	Ta
Male	2012	White	0	0	T1
Male	2011	White	0	0	Ta
Female	2010	Asian or Pacific Islander	0	0	Ta
Female	2007	White	0	0	T2NOS
Female	2015	White	0	0	Ta
Female	2011	White	0	0	T1
Female	2015	White	0	0	Ta
Female	2013	White	0	0	Ta
Male	2010	White	0	0	Ta
Female	2011	White	0	0	T1
Male	2014	White	0	0	Ta
Male	2012	Black	0	0	Ta
Male	2009	White	0	0	T2b
Male	2011	White	0	0	Ta
Female	2005	White	0	0	Ta
Female	2005	White	0	0	T1
Male	2007	White	0	0	T1
Male	2008	White	0	0	Tis
Male	2005	White	0	0	T2b
Female	2007	White	0	1	T4a
Male	2013	White	0	0	T1
Female	2008	White	0	0	T2NOS
Female	2011	White	0	0	Ta
Male	2012	White	0	0	Ta
Male	2005	White	0	0	Ta
Female	2009	White	0	0	Ta
Female	2009	White	0	0	T3a
Male	2011	Black	0	0	T1
Male	2014	White	0	0	Ta
Female	2010	White	0	0	Ta
Female	2007	Asian or Pacific Islander	0	0	Ta
Female	2007	White	0	0	Ta
Female	2004	White	0	1	T3a
Female	2009	White	0	0	T2NOS
Male	2010	White	0	0	Ta
Male	2004	White	0	0	T1
Male	2004	White	0	0	Tis
Male	2008	White	0	0	Ta
Male	2006	White	0	0	Ta
Female	2012	White	0	0	T1
Female	2014	White	0	0	T1
Female	2008	White	0	0	Ta
Female	2006	Asian or Pacific Islander	0	0	Ta
Male	2008	White	0	0	TX
Male	2009	White	0	0	Ta
Female	2004	White	0	0	T1
Female	2005	White	0	0	Ta
Female	2010	White	0	0	Ta
Female	2010	White	0	0	Ta
Female	2004	White	0	0	T2NOS
Male	2004	White	0	0	Ta
Female	2005	White	0	0	Ta
Female	2006	White	0	0	T2NOS
Female	2008	White	0	0	Ta
Female	2010	White	0	0	Ta
Male	2006	White	0	0	Ta
Female	2012	White	0	0	Ta
Male	2008	White	0	0	T1
Female	2008	White	0	0	Ta
Male	2007	White	0	0	T4b
Male	2005	White	0	0	Ta
Male	2010	White	0	0	T1
Male	2013	White	0	0	T2NOS
Female	2005	White	0	0	T1
Female	2004	White	0	0	T2a
Female	2011	White	0	0	T1
Female	2011	White	0	0	T2NOS
Male	2011	White	0	0	Ta
Male	2004	White	0	0	Ta
Female	2011	White	0	0	T1
Male	2007	White	0	0	Ta
Female	2010	White	0	0	T2b
Male	2014	White	0	0	Ta
Male	2012	White	0	0	Ta
Male	2004	White	0	0	T4a
Male	2011	White	0	0	T1
Male	2012	White	0	0	T1
Female	2011	White	0	0	Ta
Female	2008	White	0	0	T3a
Male	2009	White	0	0	Ta
Male	2010	White	0	0	Tis
Male	2005	White	0	0	Ta
Male	2015	White	0	0	Ta
Female	2010	White	0	0	T1
Female	2012	White	0	1	T4a
Male	2005	Black	0	0	T2b
Female	2014	White	0	0	Ta
Female	2010	White	0	0	Ta
Female	2012	White	0	0	T2NOS
Male	2012	White	0	0	T1
Female	2004	White	0	0	Ta
Male	2010	White	0	1	T4a
Male	2009	Asian or Pacific Islander	0	0	Ta
Female	2008	White	0	0	Ta
Male	2015	White	0	0	T2NOS
Male	2011	Asian or Pacific Islander	0	0	T3a
Female	2006	White	0	0	Ta
Female	2008	White	0	0	Ta
Female	2014	White	0	0	T2a
Female	2008	White	0	0	Ta
Male	2004	White	0	0	Ta
Male	2006	White	0	0	Ta
Male	2010	White	0	0	T4a
Female	2005	White	0	0	T1
Male	2006	White	0	1	T2a
Male	2006	Asian or Pacific Islander	0	0	Tis
Female	2013	Black	0	0	Ta
Female	2004	White	0	0	Ta
Male	2007	White	0	0	Ta
Male	2007	White	0	0	T3NOS
Male	2007	White	0	0	Tis
Male	2005	White	0	0	Tis
Male	2008	White	0	0	T1
Female	2014	White	0	0	T1
Male	2006	White	0	0	Ta
Male	2007	White	0	0	Ta
Male	2008	White	0	0	Tis
Male	2012	White	0	0	T1
Male	2004	White	0	0	T1
Female	2015	White	0	0	Ta
Male	2004	White	0	0	T3a
Male	2006	Black	0	0	Ta
Female	2010	White	0	0	T1
Female	2006	Black	0	0	Ta
Male	2010	White	0	0	Ta
Female	2006	White	0	0	T2b
Male	2006	White	0	0	T2NOS
Male	2007	White	0	0	Ta
Male	2005	White	0	0	T2NOS
Male	2015	White	0	0	T1
Male	2013	White	0	0	T4a
Female	2012	White	0	0	T1
Female	2007	Asian or Pacific Islander	0	0	Tis
Male	2005	White	0	0	T1
Male	2011	Asian or Pacific Islander	0	0	T2a
Male	2014	White	0	0	Ta
Male	2013	White	0	0	Ta
Female	2011	Asian or Pacific Islander	0	0	TX
Male	2007	White	0	0	Ta
Male	2006	White	0	0	T1
Male	2006	White	0	0	T2NOS
Female	2008	White	0	0	Ta
Female	2015	White	0	0	T2NOS
Male	2007	White	0	0	Ta
Female	2006	Black	0	0	T2a
Male	2012	White	0	0	T2a
Male	2010	White	0	0	Ta
Male	2015	White	0	0	T1
Male	2007	White	0	0	T1
Female	2007	White	0	0	T2b
Female	2014	White	0	1	T4a
Male	2014	White	0	0	T2NOS
Female	2011	White	0	0	Ta
Female	2005	White	0	0	T3a
Male	2007	White	0	0	Ta
Female	2007	White	0	0	Tis
Male	2011	White	0	0	T2b
Male	2009	White	0	0	T2a
Male	2005	White	0	0	T2b
Male	2008	Black	0	0	T4a
Female	2010	Asian or Pacific Islander	0	0	T1
Male	2007	Asian or Pacific Islander	0	0	Tis
Female	2005	White	0	0	T1
Male	2008	Black	0	0	Ta
Male	2010	Black	0	0	T2a
Male	2014	White	0	0	Ta
Female	2013	Black	0	0	T4a
Female	2009	White	1	0	T3b
Male	2007	Asian or Pacific Islander	0	0	Tis
Male	2004	White	0	0	Ta
Male	2004	White	0	0	Ta
Female	2012	White	0	0	T1
Female	2012	White	0	0	Ta
Male	2011	White	0	0	Ta
Male	2004	White	0	0	Ta
Male	2008	White	0	0	T2b
Female	2012	White	0	0	T1
Male	2004	Black	0	0	Ta
Male	2004	White	0	0	T1
Male	2013	White	0	0	T1
Male	2007	White	0	0	Ta
Female	2012	White	0	0	T1
Male	2009	White	0	0	Ta
Male	2008	White	0	0	T1
Male	2004	White	0	0	T2b
Male	2006	White	0	0	T1
Male	2007	White	0	0	Ta
Female	2010	White	0	0	Ta
Female	2007	White	0	0	T1
Male	2007	Asian or Pacific Islander	0	0	T1
Female	2014	Asian or Pacific Islander	0	0	T1
Female	2010	White	0	0	T4b
Female	2010	White	0	0	Ta
Female	2012	White	0	0	T1
Male	2012	White	0	0	Ta
Male	2014	White	0	0	Ta
Male	2012	White	0	0	T2NOS
Male	2014	Asian or Pacific Islander	0	0	T2a
Male	2006	Black	0	0	Ta
Male	2013	White	0	0	Ta
Male	2005	Asian or Pacific Islander	0	0	T1
Female	2006	White	0	0	Ta
Male	2004	White	0	0	Ta
Male	2004	White	0	0	Ta
Male	2005	White	0	0	T1
Male	2005	White	0	0	Ta
Male	2011	White	0	0	T1
Female	2004	White	0	0	Ta
Female	2015	White	0	0	T1
Female	2014	Black	0	0	Ta
Male	2014	White	0	0	Ta
Female	2014	White	0	0	T2a
Male	2004	White	0	0	Tis
Male	2010	Black	0	0	T1
Male	2005	White	0	0	Ta
Male	2012	White	0	0	T1
Female	2015	Black	0	0	Ta
Male	2006	White	0	0	Ta
Male	2004	White	0	0	T1
Male	2005	White	0	0	Ta
Male	2007	White	0	0	T1
Male	2006	White	0	0	Ta
Male	2008	White	0	0	T1
Male	2013	White	0	0	T1
Male	2008	Asian or Pacific Islander	0	0	T2NOS
Male	2005	White	0	0	Ta
Male	2006	White	0	0	T2b
Male	2010	White	0	0	T2NOS
Female	2011	Asian or Pacific Islander	0	0	T4a
Male	2007	White	0	0	Ta
Female	2007	White	0	0	T2b
Male	2005	White	0	0	Ta
Female	2005	White	0	0	T2NOS
Male	2004	White	0	0	Tis
Male	2004	Black	0	0	Ta
Female	2008	White	0	0	T1
Male	2008	White	0	0	T2a
Male	2006	White	0	0	T1
Female	2014	White	0	0	T1
Male	2010	White	0	0	Ta
Male	2005	White	0	0	T1
Male	2008	White	0	0	T1
Male	2004	White	0	0	Ta
Male	2005	White	0	0	T2NOS
Male	2011	White	0	0	Ta
Male	2004	White	0	0	T2b
Male	2014	White	0	0	T1
Male	2006	White	0	0	Ta
Male	2007	White	0	0	Ta
Male	2008	White	0	0	T1
Male	2006	Asian or Pacific Islander	0	0	Ta
Female	2006	White	0	0	Ta
Female	2005	White	0	0	T1
Male	2010	White	0	0	T1
Female	2015	White	0	0	Ta
Female	2006	White	0	0	Ta
Male	2013	White	0	0	Ta
Male	2015	White	0	0	T1
Male	2005	White	0	0	T1
Male	2011	Asian or Pacific Islander	0	0	T1
Male	2004	White	0	0	Tis
Female	2007	Black	0	0	T1
Male	2006	White	1	0	T1
Male	2006	White	0	0	Ta
Female	2008	Black	0	1	TX
Male	2005	White	0	1	T2NOS
Male	2008	White	0	0	T1
Female	2004	White	0	0	T2b
Male	2007	Black	0	0	T1
Male	2005	White	0	0	Tis
Male	2009	White	0	0	T1
Female	2004	White	0	0	Tis
Female	2004	White	0	0	T1
Male	2012	White	0	0	T4b
Female	2014	White	0	0	T1
Male	2010	White	0	0	Ta
Male	2005	White	0	0	T1
Male	2011	White	0	0	T1
Male	2007	White	0	0	T1
Female	2011	Black	0	0	Ta
Male	2010	White	0	0	Ta
Male	2006	White	0	0	Ta
Male	2015	White	0	0	T4a
Male	2015	White	0	0	Ta
Male	2004	White	0	0	T2NOS
Male	2012	White	0	0	Ta
Male	2011	White	0	0	T1
Male	2009	White	0	0	Ta
Male	2015	White	0	0	T1
Male	2012	White	0	0	Ta
Male	2009	White	0	0	T2a
Male	2008	White	0	0	T2NOS
Female	2010	White	0	0	T1
Male	2013	White	0	0	T1
Male	2007	White	0	0	Ta
Male	2004	White	0	0	T1
Female	2009	White	0	0	T1
Male	2006	White	0	0	T1
Female	2012	White	0	0	T1
Female	2012	White	0	0	Ta
Male	2010	White	0	0	Tis
Male	2007	White	0	0	T1
Male	2006	White	0	0	T2NOS
Male	2009	White	0	0	Ta
Male	2004	White	0	0	T1
Male	2012	White	0	0	Ta
Male	2013	White	0	0	Ta
Male	2014	White	0	0	T2NOS
Male	2015	White	0	0	T1
Male	2012	White	0	0	T1
Male	2007	White	0	0	Ta
Male	2007	White	1	0	T1
Male	2010	White	0	0	T2NOS
Female	2004	White	0	0	T1
Male	2004	White	1	0	T4a
Male	2010	Black	0	0	Ta
Male	2005	White	0	0	Tis
Male	2004	White	0	0	T2NOS
Male	2010	White	0	0	T1
Male	2005	Black	0	0	T2NOS
Male	2008	White	0	0	Ta
Male	2011	White	0	0	Tis
Male	2007	White	0	1	T4a
Male	2008	White	0	0	Tis
Male	2006	White	0	0	T1
Female	2008	White	0	0	T2NOS
Female	2011	White	0	0	T2NOS
Female	2008	White	0	0	T1
Female	2006	Asian or Pacific Islander	0	0	T1
Male	2015	White	0	0	Ta
Male	2011	White	0	0	Ta
Male	2009	Asian or Pacific Islander	0	0	Ta
Male	2012	White	0	0	T1
Male	2013	White	0	0	T2NOS
Male	2009	White	0	0	T1
Female	2011	Black	0	0	Ta
Female	2008	White	0	0	Ta
Male	2006	White	0	0	T4a
Male	2012	White	0	0	T1
Male	2013	White	0	0	T1
Male	2008	White	0	0	Ta
Male	2006	White	0	0	T1
Male	2013	Black	0	0	T2a
Male	2015	White	0	1	T1
Male	2009	White	0	1	T1
Male	2009	Asian or Pacific Islander	0	0	Tis
Female	2015	White	0	0	T1
Male	2006	White	0	0	Ta
Male	2012	White	0	0	Ta
Male	2004	White	0	0	T2NOS
Male	2015	White	0	0	Ta
Female	2011	White	0	0	Ta
Female	2012	White	0	0	T1
Male	2007	White	0	0	T2a
Male	2010	Black	0	0	T1
Male	2008	White	0	0	T1
Male	2009	White	0	0	T2NOS
Male	2006	White	0	0	Ta
Male	2012	White	0	0	T2NOS
Female	2007	White	0	0	Ta
Female	2010	White	0	0	T1
Male	2007	White	0	0	Ta
Male	2005	White	0	0	Ta
Female	2004	Black	0	0	T1
Male	2004	White	0	0	T2NOS
Male	2014	White	0	0	Tis
Male	2012	White	0	0	Tis
Female	2010	White	0	0	Ta
Male	2007	White	0	0	Ta
Male	2005	White	0	0	T3a
Male	2004	White	0	0	T2b
Male	2008	White	0	0	Tis
Male	2005	Black	0	0	T1
Male	2015	White	0	0	T2NOS
Male	2009	White	0	0	Ta
Female	2015	White	0	0	T2NOS
Male	2013	White	0	0	Ta
Male	2007	White	0	0	T2NOS
Male	2004	White	0	0	T2NOS
Male	2006	White	0	0	T1
Male	2009	White	0	0	Ta
Male	2011	White	0	0	T2NOS
Female	2006	White	0	0	Ta
Male	2013	White	0	0	T1
Male	2012	White	0	0	Ta
Female	2014	White	0	0	Ta
Male	2014	White	1	0	T2NOS
Male	2005	White	0	0	T1
Male	2014	White	0	0	T1
Female	2004	White	0	0	T1
Male	2008	White	0	0	Ta
Male	2015	White	0	0	Ta
Male	2011	White	0	0	Ta
Female	2004	White	0	0	Ta
Male	2011	White	0	0	Ta
Male	2005	Black	0	0	Tis
Male	2004	White	0	0	T2NOS
Female	2010	White	0	0	Ta
Female	2011	Asian or Pacific Islander	0	0	Tis
Female	2010	Asian or Pacific Islander	0	1	T2NOS
Female	2005	White	0	0	T1
Female	2004	White	0	0	T1
Male	2011	White	0	0	T2a
Male	2012	White	0	0	Ta
Male	2005	White	0	0	T1
Male	2006	White	0	0	Ta
Male	2014	Asian or Pacific Islander	0	0	Ta
Male	2014	White	0	0	Tis
Male	2007	White	0	0	T1
Male	2009	White	0	0	T3a
Male	2012	Asian or Pacific Islander	0	0	Ta
Male	2006	White	0	0	TX
Male	2010	Black	0	0	Ta
Male	2013	Black	0	0	T1
Male	2012	White	0	0	T1
Male	2004	White	0	0	Ta
Male	2008	White	0	0	T1
Female	2008	White	0	0	T1
Male	2006	White	0	0	Ta
Female	2014	White	0	0	Ta
Male	2004	White	0	0	Ta
Male	2008	White	0	0	Ta
Male	2012	White	0	0	Ta
Male	2015	White	0	0	Ta
Male	2008	White	0	0	T2NOS
Male	2012	White	0	0	T1
Male	2011	White	0	0	T2a
Female	2007	White	0	0	T3NOS
Male	2008	White	0	0	Ta
Male	2009	White	0	0	Ta
Male	2009	White	0	0	T2NOS
Male	2006	White	0	0	Ta
Male	2015	White	0	0	T4a
Male	2014	Asian or Pacific Islander	0	0	Ta
Male	2014	White	0	0	T2a
Male	2009	White	0	0	Tis
Male	2015	White	0	0	Ta
Male	2012	White	0	0	Tis
Female	2004	White	0	0	T1
Female	2004	White	0	0	Tis
Male	2014	White	0	0	T2a
Male	2009	White	0	0	Ta
Female	2012	White	0	0	Ta
Male	2006	White	0	0	T2b
Male	2004	White	0	0	T1
Male	2013	White	0	0	Ta
Female	2008	White	0	0	Ta
Male	2008	White	0	0	T1
Male	2007	White	0	0	Ta
Male	2015	White	1	1	T4a
Male	2008	White	0	0	T1
Male	2011	White	0	0	Tis
Male	2007	White	0	0	Ta
Male	2013	White	0	0	Ta
Male	2014	Black	0	0	T1
Male	2009	Black	0	0	T2NOS
Female	2004	White	0	0	Ta
Male	2015	White	0	0	T1
Male	2008	White	0	0	T1
Male	2013	White	0	0	Ta
Male	2005	White	0	0	Ta
Male	2006	White	0	0	T2NOS
Male	2009	White	1	1	T4b
Male	2012	White	0	0	Ta
Male	2006	White	0	0	T1
Male	2012	White	0	0	Ta
Male	2007	White	0	0	Ta
Male	2007	White	0	0	Ta
Male	2012	White	0	0	Ta
Female	2006	Asian or Pacific Islander	0	0	T3a
Female	2015	White	0	0	Ta
Male	2010	White	0	0	Ta
Male	2013	Black	0	0	T3NOS
Male	2012	White	0	0	Ta
Male	2008	White	0	0	Ta
Female	2006	White	0	0	T1
Male	2007	White	0	0	Ta
Male	2012	White	1	0	T2NOS
Male	2004	White	0	0	T1
Male	2015	White	0	0	Ta
Male	2005	White	0	0	Ta
Male	2012	White	0	0	Ta
Female	2008	White	0	0	Ta
Male	2004	White	0	0	Tis
Male	2005	White	0	0	T1
Female	2009	White	0	0	Ta
Male	2011	White	0	0	Ta
Male	2007	White	0	0	Ta
Male	2008	Black	0	0	T3a
Female	2007	White	0	0	T3a
Male	2008	White	0	0	Tis
Male	2007	Black	0	0	Ta
Male	2008	White	0	0	T1
Female	2013	White	1	1	T2NOS
Male	2005	Asian or Pacific Islander	0	0	T2NOS
Male	2013	Black	0	0	Ta
Male	2012	White	0	0	T2NOS
Male	2009	White	0	0	T3a
Male	2015	White	0	0	Ta
Female	2004	White	0	0	Ta
Male	2006	White	0	0	Ta
Male	2004	White	0	0	Ta
Male	2010	White	0	0	T1
Male	2015	White	0	0	Ta
Male	2010	White	0	0	Ta
Female	2007	White	0	0	Ta
Female	2004	White	0	0	T2NOS
Female	2008	White	0	0	Tis
Male	2014	White	0	1	T3a
Male	2007	Black	0	0	Ta
Male	2015	White	0	0	Ta
Male	2007	White	0	0	T1
Male	2012	White	0	0	Ta
Male	2005	White	0	1	T1
Female	2005	White	0	0	T2b
Male	2004	White	0	0	Ta
Female	2004	White	0	0	T1
Male	2010	White	0	0	T2NOS
Male	2014	White	0	0	T2NOS
Male	2008	White	0	0	Ta
Male	2011	White	0	0	TX
Female	2013	Asian or Pacific Islander	0	0	T4a
Male	2008	White	0	0	Ta
Male	2015	White	1	1	T1
Male	2004	White	0	0	Ta
Female	2004	White	0	0	Ta
Male	2011	White	0	0	Ta
Male	2015	White	0	0	T2a
Male	2004	White	0	0	T4b
Male	2004	White	0	0	T2NOS
Male	2011	White	0	0	Ta
Female	2006	White	0	0	Ta
Male	2010	White	0	0	Tis
Male	2011	Black	0	0	T4a
Male	2015	White	0	0	Ta
Female	2004	White	0	0	Tis
Female	2006	White	0	0	Ta
Female	2014	White	0	0	T1
Male	2006	White	0	0	Ta
Male	2006	White	0	1	T4b
Male	2011	Black	0	0	Ta
Male	2005	White	0	0	T1
Female	2012	White	0	0	Ta
Female	2006	White	0	0	Tis
Female	2005	White	0	0	Tis
Female	2004	White	0	0	Tis
Male	2006	White	0	0	T1
Male	2012	Black	0	0	Ta
Male	2014	Black	0	0	T2a
Male	2011	White	0	0	Ta
Male	2005	White	0	0	T1
Female	2008	White	0	0	Ta
Male	2009	White	0	0	Ta
Male	2014	Asian or Pacific Islander	0	0	Ta
Female	2007	White	0	0	Ta
Male	2012	Asian or Pacific Islander	0	0	Ta
Male	2012	White	0	0	T1
Male	2005	Asian or Pacific Islander	0	0	Ta
Male	2013	White	1	0	T2a
Male	2014	Black	0	0	Ta
Male	2010	White	0	0	Ta
Male	2010	White	0	0	T1
Male	2005	White	0	0	Tis
Male	2011	White	0	0	T2a
Male	2008	White	0	0	Tis
Male	2011	White	0	0	Ta
Male	2008	White	0	0	Ta
Male	2012	White	0	0	T4a
Male	2005	White	0	0	Ta
Male	2005	White	0	0	Ta
Male	2010	White	0	0	Ta
Male	2005	Asian or Pacific Islander	0	0	Tis
Male	2007	White	0	0	Ta
Male	2007	White	0	0	T3a
Female	2004	White	0	0	T1
Male	2010	White	0	0	TX
Male	2006	White	0	0	T1
Male	2004	White	0	0	T1
Male	2008	Asian or Pacific Islander	0	0	Ta
Male	2007	White	0	0	T2NOS
Male	2007	White	0	0	T1
Male	2013	White	0	0	Ta
Male	2010	White	0	0	Ta
Female	2014	White	0	0	Ta
Male	2011	White	0	0	Ta
Male	2008	White	0	0	Tis
Female	2006	White	0	0	Ta
Male	2013	White	0	0	Ta
Male	2005	White	0	0	Ta
Female	2007	White	0	0	T2b
Male	2006	White	0	0	T1
Male	2009	White	0	0	T1
Male	2007	White	0	0	T1
Male	2006	White	0	0	T1
Male	2009	White	0	0	T1
Male	2008	White	0	0	T2b
Male	2013	Asian or Pacific Islander	0	0	T1
Female	2010	White	0	0	Ta
Male	2008	White	0	0	Ta
Male	2008	White	0	0	Ta
Male	2010	White	0	0	Tis
Male	2012	White	0	0	Ta
Male	2010	White	0	1	T3a
Female	2010	Asian or Pacific Islander	0	0	T4a
Male	2011	White	0	0	T1
Male	2005	White	0	0	T2a
Male	2004	White	0	0	T1
Male	2004	White	0	0	Ta
Female	2014	White	0	0	Ta
Male	2010	White	0	0	Ta
Male	2014	White	1	0	T4a
Male	2007	White	0	0	Ta
Male	2004	Black	0	0	T2a
Female	2010	Black	0	0	Ta
Male	2012	White	0	0	Tis
Male	2012	Black	0	0	T2a
Male	2013	White	0	0	Ta
Male	2008	White	0	0	Ta
Male	2005	White	0	0	Ta
Male	2012	White	0	0	Ta
Male	2015	White	1	0	T1
Male	2011	White	0	0	Ta
Female	2009	White	0	0	Ta
Male	2007	Asian or Pacific Islander	0	0	Ta
Female	2008	White	0	0	T1
Male	2014	White	0	0	Ta
Male	2015	White	0	0	Ta
Female	2010	White	0	1	T3a
Male	2010	Asian or Pacific Islander	0	0	T1
Male	2006	Black	0	0	T1
Male	2007	White	0	0	Ta
Female	2008	White	0	0	T2NOS
Male	2011	White	0	0	T2a
Female	2007	Asian or Pacific Islander	0	0	T1
Female	2007	White	0	0	Tis
Male	2005	White	0	0	T1
Male	2012	White	0	0	Tis
Male	2007	White	0	0	Tis
Male	2015	White	0	0	Ta
Female	2014	White	0	0	Ta
Female	2014	White	0	0	Ta
Male	2011	White	0	0	Tis
Male	2006	White	0	0	T2NOS
Male	2010	White	0	0	Ta
Male	2007	White	0	0	T1
Female	2014	White	0	0	Ta
Female	2013	White	0	0	T2NOS
Male	2012	White	0	0	Ta
Male	2010	Black	0	0	Tis
Male	2011	Black	0	0	T1
Female	2005	White	0	0	T2NOS
Male	2008	Black	1	1	T2b
Female	2009	Black	0	0	Ta
Female	2011	Black	0	0	T1
Male	2006	White	0	0	Ta
Male	2008	White	0	0	Ta
Male	2014	Asian or Pacific Islander	0	0	Ta
Male	2011	White	0	0	Ta
Male	2015	White	0	0	Tis
Male	2013	White	0	0	Ta
Male	2004	White	0	0	Ta
Male	2009	White	0	0	T2NOS
Male	2013	White	0	0	T1
Male	2010	White	0	0	T1
Male	2004	White	0	0	Ta
Male	2008	White	1	0	T1
Male	2014	White	0	0	Ta
Male	2009	White	0	0	Ta
Male	2010	White	0	0	T2b
Male	2015	White	0	0	Ta
Female	2013	White	0	0	T1
Male	2009	Black	0	0	T2b
Male	2012	White	0	0	T1
Male	2010	White	0	0	T1
Male	2007	White	0	0	Ta
Male	2011	Black	0	0	Ta
Male	2012	White	0	0	T1
Male	2004	White	0	0	T2a
Male	2005	White	0	0	T2NOS
Male	2006	Black	1	0	T2NOS
Male	2009	White	0	0	Tis
Male	2006	White	0	0	T1
Male	2008	Black	0	0	T2NOS
Male	2006	White	1	1	T2NOS
Male	2006	White	0	0	Ta
Male	2009	White	0	0	Ta
Female	2009	Asian or Pacific Islander	0	0	T1
Male	2008	White	0	0	Ta
Female	2014	Black	0	0	Ta
Female	2010	White	0	0	Tis
Male	2005	White	0	0	Ta
Male	2013	Asian or Pacific Islander	0	0	Ta
Male	2009	White	0	0	T3a
Male	2008	White	0	0	T1
Male	2014	White	0	0	T2a
Female	2004	Black	0	0	T2NOS
Male	2007	White	0	0	Ta
Male	2005	White	0	0	Tis
Male	2006	Black	0	0	Ta
Male	2005	White	0	0	Ta
Male	2015	White	0	0	T1
Male	2009	White	0	0	Ta
Male	2006	White	0	0	T1
Male	2005	White	0	0	Ta
Male	2011	Black	0	0	Ta
Male	2012	White	0	0	Ta
Male	2013	Black	0	0	Ta
Male	2014	White	0	0	Ta
Male	2004	Asian or Pacific Islander	0	0	Ta
Female	2007	White	0	0	T1
Male	2013	White	0	0	T1
Female	2005	White	0	0	T1
Female	2012	White	0	0	T1
Male	2014	White	0	0	T4a
Male	2013	White	0	0	Ta
Male	2007	White	0	0	T2NOS
Male	2004	White	0	0	Tis
Male	2007	White	0	0	T1
Male	2009	White	0	1	T2a
Male	2005	White	0	0	T1
Female	2009	Asian or Pacific Islander	0	0	T1
Male	2006	Asian or Pacific Islander	0	0	Ta
Male	2011	Black	0	0	T1
Male	2014	White	0	0	T2NOS
Male	2011	White	0	0	T1
Male	2011	White	0	1	T3b
Male	2008	White	0	0	Ta
Male	2008	White	0	0	T2b
Male	2011	White	0	0	Ta
Male	2015	White	0	0	T1
Male	2004	Black	0	0	Ta
Male	2009	White	0	0	Ta
Male	2012	White	0	0	T1
Male	2011	Black	0	0	T2NOS
Female	2010	White	0	0	Ta
Female	2007	White	0	0	Ta
Female	2004	White	0	0	T1
Male	2010	Asian or Pacific Islander	0	0	Ta
Male	2012	White	0	0	T1
Male	2009	White	0	0	T2NOS
Male	2004	White	0	0	T1
Male	2006	Black	0	0	T1
Male	2008	Black	0	0	Tis
Male	2011	Black	0	0	T2b
Male	2007	White	0	0	T1
Male	2004	Asian or Pacific Islander	0	0	T1
Male	2009	White	0	0	Ta
Male	2011	White	0	0	Ta
Male	2013	White	0	0	T1
Male	2013	Asian or Pacific Islander	0	0	Tis
Male	2009	White	0	1	T2NOS
Male	2008	White	0	0	Ta
Male	2009	White	0	0	T2NOS
Male	2007	White	0	0	Ta
Female	2015	Asian or Pacific Islander	1	1	T2b
Female	2008	White	0	0	Tis
Male	2010	White	0	0	Ta
Female	2008	White	0	0	T1
Male	2011	White	0	0	Ta
Female	2010	Asian or Pacific Islander	0	0	Ta
Male	2006	White	0	0	T1
Female	2005	White	0	0	T1
Female	2007	White	0	0	Tis
Male	2009	White	0	0	Tis
Male	2004	White	0	0	Ta
Female	2011	White	0	0	Ta
Female	2015	White	0	0	Ta
Female	2014	White	0	0	Ta
Male	2013	White	0	0	T2b
Male	2006	White	0	0	Tis
Male	2014	White	0	0	Ta
Male	2008	White	0	0	T3a
Male	2009	White	0	0	Ta
Female	2011	White	0	0	Ta
Male	2006	White	0	0	T1
Female	2010	White	1	0	T2b
Male	2006	White	0	0	T2NOS
Female	2009	White	0	0	Ta
Male	2004	White	0	0	T2a
Male	2010	White	0	0	T1
Male	2010	White	0	0	T1
Male	2009	White	0	0	Ta
Male	2009	White	0	0	T1
Male	2009	White	0	0	Ta
Male	2006	White	0	0	T3a
Male	2004	White	0	0	Tis
Male	2008	White	0	0	T2NOS
Male	2009	White	0	0	Tis
Male	2015	White	0	0	T1
Male	2011	Asian or Pacific Islander	0	0	Ta
Male	2005	Black	0	0	T1
Male	2006	White	0	0	T1
Male	2010	White	0	0	T2NOS
Male	2005	White	0	0	Tis
Male	2015	White	0	1	T2NOS
Male	2006	White	0	0	Ta
Male	2009	White	0	0	Ta
Male	2010	White	0	0	T2a
Female	2012	Asian or Pacific Islander	0	0	Ta
Male	2007	White	0	0	Ta
Male	2010	White	0	0	Ta
Male	2009	Asian or Pacific Islander	0	1	T4a
Female	2007	White	0	0	Ta
Male	2011	White	0	0	Ta
Male	2005	White	0	0	Tis
Male	2005	White	0	0	T4a
Male	2008	White	0	0	Ta
Male	2015	White	0	0	T1
Female	2005	White	0	0	T2NOS
Male	2009	White	0	0	T1
Female	2004	White	0	0	T2b
Male	2015	White	0	0	T2b
Male	2013	White	0	0	Ta
Female	2005	White	0	0	Ta
Male	2014	White	0	0	Ta
Male	2010	White	0	0	T3a
Male	2005	Asian or Pacific Islander	0	1	T3a
Male	2013	White	0	0	Ta
Male	2011	White	0	0	T1
Male	2005	White	0	0	Ta
Male	2008	White	0	0	Ta
Male	2014	White	0	0	Ta
Female	2009	White	0	1	T4a
Male	2014	White	0	0	T1
Female	2005	White	0	0	T1
Male	2005	Black	0	0	Ta
Male	2004	White	0	0	Ta
Male	2008	White	0	0	Ta
Female	2006	Asian or Pacific Islander	0	0	T2b
Male	2013	Asian or Pacific Islander	0	0	Ta
Male	2015	White	0	0	Ta
Male	2014	White	0	0	Ta
Male	2014	White	0	0	Ta
Female	2011	White	0	0	Ta
Male	2009	White	0	0	Tis
Male	2013	White	1	0	T2NOS
Male	2006	White	0	0	Ta
Male	2014	White	0	0	T3b
Male	2012	Black	1	0	T0
Male	2008	Asian or Pacific Islander	0	0	T1
Male	2012	White	0	0	Tis
Female	2004	White	0	0	T2NOS
Female	2010	Asian or Pacific Islander	0	0	Ta
Male	2010	White	0	0	T2NOS
Male	2007	White	1	0	T2NOS
Male	2010	White	0	0	Ta
Male	2008	White	0	0	T1
Female	2010	White	0	0	Ta
Female	2009	White	0	0	Ta
Male	2012	White	0	0	Ta
Male	2005	White	0	0	Ta
Male	2011	Asian or Pacific Islander	0	0	T3b
Male	2005	White	0	0	Ta
Male	2009	White	0	0	Ta
Male	2005	Asian or Pacific Islander	0	0	Ta
Male	2008	White	0	0	Ta
Male	2007	White	0	0	Ta
Male	2007	Asian or Pacific Islander	0	0	Ta
Female	2009	White	0	0	Ta
Male	2007	White	0	0	T1
Male	2014	White	0	0	Ta
Male	2009	White	0	0	T2a
Female	2014	Asian or Pacific Islander	0	0	T1
Male	2004	White	0	0	T1
Male	2010	White	0	0	T1
Female	2015	White	0	0	T2a
Male	2004	White	0	0	Ta
Male	2004	White	0	0	T2b
Male	2014	White	0	0	T1
Male	2015	White	0	0	Tis
Male	2015	White	0	0	TX
Male	2007	White	0	0	Ta
Male	2004	White	0	0	Ta
Male	2005	White	0	0	T2a
Male	2013	White	1	1	T2NOS
Male	2011	White	0	0	T1
Male	2004	Asian or Pacific Islander	0	0	Tis
Male	2014	Black	0	0	Ta
Female	2007	White	0	0	T1
Female	2008	White	0	0	T3a
Male	2006	White	0	0	Tis
Female	2014	Black	0	0	Ta
Female	2005	White	0	0	Ta
Male	2005	White	0	0	Ta
Female	2008	Asian or Pacific Islander	0	0	T1
Male	2009	White	0	0	Ta
Male	2013	White	0	1	T2NOS
Male	2014	White	0	0	Ta
Male	2005	White	0	0	Ta
Male	2005	White	0	0	T2a
Male	2006	White	0	0	Ta
Male	2004	White	0	0	T2NOS
Male	2004	White	0	0	T1
Male	2014	White	0	0	Ta
Male	2005	White	0	0	Tis
Male	2004	White	0	0	T1
Male	2013	White	0	0	Ta
Male	2007	White	0	0	Ta
Male	2009	Asian or Pacific Islander	0	0	T1
Male	2013	Asian or Pacific Islander	0	0	Ta
Male	2005	Black	0	0	Ta
Male	2010	White	0	0	T2a
Female	2005	White	0	0	T1
Male	2007	White	0	0	T4a
Male	2007	White	0	1	T4a
Male	2010	White	0	0	T1
Male	2014	White	0	0	Ta
Male	2014	Asian or Pacific Islander	0	0	Ta
Male	2015	White	0	0	Ta
Male	2005	White	0	0	Ta
Male	2006	White	1	0	TX
Male	2013	White	0	0	Ta
Male	2005	White	0	0	Ta
Male	2007	White	0	0	T1
Female	2004	White	0	0	T2a
Male	2013	White	0	0	Ta
Male	2008	White	0	0	T4a
Male	2008	White	0	0	T1
Female	2011	Asian or Pacific Islander	0	1	T3NOS
Male	2015	White	0	0	Ta
Female	2008	Asian or Pacific Islander	0	0	Ta
Male	2005	White	0	0	Tis
Male	2010	White	0	0	T2NOS
Male	2011	White	0	0	T1
Male	2011	Asian or Pacific Islander	0	0	Ta
Female	2013	White	0	0	T1
Male	2013	White	0	1	T4a
Male	2005	White	0	1	T2a
Male	2004	White	0	0	Ta
Male	2008	White	0	0	T1
Male	2009	White	1	1	T0
Male	2007	White	0	0	T1
Male	2004	White	0	0	Ta
Male	2009	White	0	1	T3a
Female	2014	White	0	0	Ta
Male	2009	White	0	0	Ta
Male	2010	White	0	0	T1
Male	2014	White	0	0	Ta
Male	2015	White	0	0	T1
Female	2009	White	0	0	Ta
Male	2004	Asian or Pacific Islander	0	0	T2NOS
Male	2014	White	0	0	Ta
Male	2004	White	0	0	T4a
Male	2005	White	0	0	T1
Female	2009	Black	1	0	T1
Male	2009	Asian or Pacific Islander	0	0	Tis
Male	2010	White	0	0	Ta
Male	2014	Asian or Pacific Islander	0	0	Ta
Male	2007	White	0	0	Ta
Male	2005	White	0	0	T3a
Male	2008	White	1	0	T2NOS
Male	2004	White	0	0	T3a
Male	2008	White	0	0	Ta
Male	2010	White	0	0	Ta
Male	2014	White	0	0	Ta
Male	2015	White	0	1	T1
Male	2012	White	0	0	Ta
Male	2006	White	0	0	T1
Female	2010	White	1	1	T3b
Male	2007	White	0	0	Ta
Male	2012	White	0	0	Ta
Male	2013	White	0	0	Ta
Male	2008	White	0	0	Ta
Male	2014	White	1	0	T2NOS
Female	2012	White	0	0	Ta
Male	2005	White	1	1	T4b
Male	2008	Asian or Pacific Islander	0	0	T1
Male	2008	White	0	0	T3a
Male	2004	White	0	0	Ta
Male	2005	White	0	0	T4a
Female	2007	White	0	0	Ta
Female	2012	White	0	0	Ta
Female	2008	White	0	0	Ta
Female	2009	White	0	0	Ta
Male	2014	White	0	0	T1
Female	2015	White	0	0	T1
Male	2006	White	0	0	Tis
Male	2011	White	0	0	Ta
Male	2012	White	0	0	Ta
Female	2005	White	0	0	Ta
Male	2006	White	0	0	Tis
Male	2007	White	0	0	T1
Male	2010	White	0	0	Ta
Male	2006	White	0	0	T1
Male	2007	Asian or Pacific Islander	0	0	T3a
Male	2015	White	0	0	T1
Male	2005	White	0	0	Tis
Male	2007	White	0	0	T2NOS
Male	2012	White	0	0	Ta
Male	2009	Asian or Pacific Islander	0	0	Tis
Male	2005	White	0	0	Ta
Female	2014	White	0	0	Ta
Male	2009	White	0	0	Ta
Female	2006	White	0	0	Ta
Male	2005	White	0	0	Ta
Male	2011	White	0	0	Ta
Male	2012	White	0	0	T1
Female	2008	White	0	0	T1
Male	2004	White	0	0	Ta
Male	2007	Asian or Pacific Islander	0	0	Ta
Male	2008	Asian or Pacific Islander	0	0	T1
Male	2005	White	0	0	T4a
Female	2009	White	0	0	Ta
Female	2008	Black	0	0	T1
Male	2010	Black	0	0	T2NOS
Male	2011	White	0	0	Ta
Male	2009	White	0	0	T4a
Female	2008	Black	0	0	T1
Male	2007	White	0	0	T1
Male	2004	White	0	0	Ta
Male	2015	Asian or Pacific Islander	0	0	T1
Male	2008	White	0	0	T2NOS
Male	2006	White	0	0	Ta
Male	2008	White	0	0	T1
Male	2008	White	0	0	T2NOS
Male	2009	Black	0	0	Ta
Male	2010	White	0	0	Ta
Male	2011	White	0	0	Ta
Male	2007	White	0	0	T1
Male	2015	White	0	0	Tis
Female	2004	White	0	0	Ta
Male	2007	White	0	0	Tis
Male	2004	Asian or Pacific Islander	0	0	Ta
Male	2005	White	0	0	T1
Male	2006	White	0	0	Ta
Male	2013	White	0	0	Ta
Female	2005	White	0	0	T1
Male	2007	White	0	0	Ta
Male	2013	White	0	0	Ta
Male	2007	White	0	0	Ta
Female	2007	White	0	0	T3NOS
Female	2009	White	0	0	Ta
Male	2010	White	0	0	Ta
Male	2007	White	0	0	T2NOS
Male	2008	White	0	0	Ta
Male	2004	White	0	0	T2a
Male	2007	White	0	0	Ta
Male	2014	White	0	0	Ta
Female	2006	White	0	0	T3a
Male	2015	Asian or Pacific Islander	0	0	Ta
Male	2015	White	0	0	Ta
Male	2014	White	0	0	Ta
Male	2009	White	0	0	T1
Male	2013	White	0	0	Ta
Male	2010	White	0	0	T1
Female	2007	White	0	0	T1
Female	2012	White	1	0	T4b
Male	2004	White	0	0	T1
Male	2004	White	0	0	Tis
Male	2013	White	0	0	T1
Male	2011	Asian or Pacific Islander	0	0	T1
Male	2015	White	0	0	Ta
Male	2008	White	0	0	Ta
Male	2013	White	0	0	T1
Male	2007	White	0	0	Ta
Male	2013	White	0	0	Tis
Male	2015	White	1	0	TX
Male	2014	White	0	0	Tis
Male	2007	Asian or Pacific Islander	0	0	Ta
Male	2010	White	0	0	Ta
Male	2013	White	0	0	T1
Male	2008	White	0	0	Ta
Male	2008	White	0	0	Ta
Male	2013	White	0	0	Ta
Male	2012	Black	0	0	T2a
Male	2008	White	0	0	T2NOS
Male	2006	White	1	1	T2NOS
Male	2008	White	0	0	Ta
Male	2014	White	0	0	Ta
Female	2009	White	0	0	T4b
Male	2011	White	0	0	Ta
Male	2008	White	0	0	TX
Male	2009	White	0	0	Ta
Male	2006	White	0	0	T1
Male	2013	White	0	0	T1
Male	2011	White	0	0	Ta
Female	2004	White	0	1	T3b
Male	2004	White	0	0	Ta
Female	2005	White	0	0	T4a
Male	2007	Black	0	1	T2NOS
Male	2005	Black	1	0	T2NOS
Male	2004	Asian or Pacific Islander	0	0	Ta
Female	2007	White	0	0	Ta
Male	2015	American Indian/Alaska Native	0	0	T1
Male	2012	White	0	0	T1
Male	2004	White	0	0	Ta
Female	2005	White	0	0	Ta
Male	2009	White	0	0	T2NOS
Male	2004	White	0	0	T3NOS
Male	2006	White	0	0	T1
Female	2005	Asian or Pacific Islander	0	0	T1
Male	2014	Black	0	0	T1
Male	2011	White	0	0	Tis
Male	2005	White	0	0	Ta
Male	2005	White	0	0	T1
Male	2009	White	0	0	Tis
Male	2013	White	0	0	Ta
Male	2013	White	0	0	T1
Female	2010	White	0	0	Ta
Male	2010	White	0	0	Ta
Male	2005	White	0	0	Ta
Female	2011	White	0	0	T1
Male	2011	White	0	0	T4a
Male	2004	White	0	0	Ta
Male	2005	White	0	0	T1
Female	2007	White	0	0	T2NOS
Male	2010	White	0	0	T1
Male	2009	White	0	0	Ta
Male	2008	White	0	0	Ta
Male	2004	White	0	1	T3NOS
Female	2015	White	0	0	T1
Male	2013	White	0	1	T4a
Male	2005	White	0	0	Tis
Male	2009	White	0	0	Ta
Male	2008	White	0	0	Ta
Male	2015	White	0	0	T2b
Male	2011	White	0	0	T1
Male	2008	Black	0	0	T3a
Male	2009	White	0	0	Ta
Male	2011	White	0	0	T4a
Male	2008	White	0	0	Tis
Male	2006	Black	0	0	Ta
Male	2007	White	0	0	Ta
Male	2007	White	0	0	Ta
Male	2015	Asian or Pacific Islander	0	0	Ta
Male	2004	White	0	0	Tis
Male	2011	Asian or Pacific Islander	0	0	Ta
Female	2015	White	0	0	T2NOS
Male	2004	White	0	0	Ta
Male	2011	White	0	0	Ta
Male	2004	White	0	0	Ta
Female	2015	White	0	0	T1
Female	2004	White	0	0	Tis
Female	2011	White	0	0	T1
Male	2011	White	0	0	Ta
Male	2006	White	0	0	T1
Male	2012	White	0	0	T2NOS
Male	2013	White	0	0	Ta
Female	2005	White	0	0	Tis
Female	2007	White	0	0	T3a
Male	2005	Asian or Pacific Islander	0	0	T1
Female	2007	Black	0	0	T1
Male	2009	White	1	1	TX
Male	2006	White	0	0	T1
Male	2007	White	0	0	Ta
Male	2005	White	0	0	T1
Male	2006	White	0	0	T4a
Male	2007	White	0	0	T4a
Male	2010	White	0	0	T4a
Male	2012	White	0	0	T2b
Male	2010	White	0	0	Ta
Male	2004	White	0	0	T1
Female	2010	White	0	0	T2NOS
Male	2012	White	0	0	Ta
Male	2005	White	0	0	T1
Female	2004	White	0	0	Ta
Male	2010	White	0	0	Ta
Female	2009	Black	0	0	T2NOS
Male	2007	White	0	0	T2b
Male	2011	White	0	0	Ta
Female	2013	Black	0	0	T1
Male	2014	White	0	0	T2NOS
Female	2011	Black	1	0	T2NOS
Female	2009	Black	0	0	T2b
Male	2009	White	0	0	T1
Male	2011	White	0	0	T2a
Male	2004	White	0	0	T1
Male	2009	Black	0	0	Ta
Male	2009	Asian or Pacific Islander	0	0	T2NOS
Female	2007	White	0	0	Ta
Male	2004	White	0	0	T1
Male	2012	Asian or Pacific Islander	0	0	Ta
Male	2004	White	0	0	T1
Male	2009	Black	0	0	Tis
Male	2009	White	0	0	Ta
Male	2013	White	0	0	T2NOS
Male	2011	White	0	0	Ta
Female	2015	White	0	0	Ta
Male	2012	White	0	0	Ta
Female	2006	White	0	0	Ta
Male	2010	White	0	0	Tis
Female	2013	White	0	0	Ta
Male	2013	White	0	0	T2NOS
Male	2010	White	0	0	T2NOS
Female	2006	White	1	0	T4a
Female	2010	White	0	0	T3NOS
Female	2004	White	0	0	Ta
Female	2014	White	0	0	TX
Female	2011	White	0	0	T1
Male	2006	White	0	0	Ta
Female	2006	White	0	0	Ta
Male	2008	White	0	0	Ta
Female	2004	White	0	0	Ta
Female	2006	White	0	0	T3NOS
Female	2015	White	0	0	Ta
Male	2014	Black	0	0	Ta
Male	2006	White	0	0	Ta
Female	2009	White	0	0	Ta
Female	2006	White	0	0	T2NOS
Male	2007	White	1	1	T4a
Male	2014	White	0	0	Ta
Male	2009	White	0	0	Ta
Male	2011	White	0	0	Ta
Female	2014	Asian or Pacific Islander	0	0	T1
Female	2006	White	0	0	Ta
Male	2012	White	0	0	T1
Female	2008	White	0	0	Ta
Male	2007	White	0	0	Ta
Male	2007	White	0	0	T1
Male	2005	White	0	0	T2NOS
Male	2008	White	0	0	Ta
Male	2012	White	0	0	Ta
Male	2008	White	0	0	T2NOS
Male	2006	White	0	0	Tis
Male	2004	White	0	0	Ta
Male	2004	White	1	0	T0
Male	2004	White	0	0	T1
Male	2004	White	0	0	T1
Male	2004	White	0	0	T1
Male	2014	Asian or Pacific Islander	0	0	Ta
Male	2004	White	0	0	Ta
Male	2004	White	0	0	Ta
Male	2004	White	0	0	T1
Male	2004	White	0	0	Tis
Male	2004	White	0	0	Ta
Male	2004	Asian or Pacific Islander	0	0	Tis
Female	2004	White	0	0	Ta
Female	2004	White	0	0	T2NOS
Female	2004	White	0	0	Ta
Male	2004	White	0	0	Ta
Male	2004	White	0	0	Ta
Male	2004	White	0	0	Ta
Male	2004	Asian or Pacific Islander	0	0	Ta
Male	2004	White	0	0	Ta
Male	2008	White	1	1	T4a
Male	2007	White	0	0	T1
Male	2004	Asian or Pacific Islander	0	0	Ta
Male	2004	White	0	0	T1
Male	2004	White	0	0	TX
Female	2009	White	0	0	T1
Male	2004	White	0	0	Ta
Female	2005	White	0	0	Ta
Male	2004	White	0	0	T1
Male	2004	White	0	0	Ta
Male	2004	White	0	0	Ta
Female	2015	White	0	0	T1
Female	2004	White	0	0	T1
Male	2008	White	0	0	T3a
Male	2004	White	0	0	T4NOS
Male	2004	White	0	0	T2a
Male	2004	Asian or Pacific Islander	0	0	Ta
Female	2004	White	0	0	Ta
Male	2004	White	0	0	Tis
Male	2004	White	0	0	Ta
Male	2004	White	0	0	Ta
Male	2004	White	0	0	TX
Female	2004	White	0	0	T1
Male	2004	White	0	0	Ta
Male	2004	White	0	0	Ta
Male	2004	Asian or Pacific Islander	0	1	T3a
Female	2004	White	0	0	Ta
Male	2004	White	0	0	Ta
Male	2004	White	0	0	Ta
Female	2004	White	0	0	Ta
Female	2004	White	0	0	T1
Female	2004	White	0	0	Ta
Male	2004	White	0	0	Ta
Male	2014	White	0	0	Ta
Male	2004	Black	0	0	Ta
Male	2004	White	0	0	Ta
Male	2004	White	0	0	T2NOS
Female	2004	Black	0	0	Ta
Male	2004	White	1	0	T4b
Male	2004	White	0	0	Ta
Male	2004	White	0	0	Ta
Male	2008	White	1	0	T1
Male	2004	White	0	0	T1
Female	2004	White	0	0	T2NOS
Male	2004	Asian or Pacific Islander	0	0	T2NOS
Male	2004	White	0	0	T2a
Male	2004	White	0	0	Tis
Female	2004	White	0	0	Ta
Male	2004	White	0	0	Ta
Female	2004	White	0	0	Ta
Male	2004	White	0	0	T1
Male	2004	White	0	0	Ta
Male	2004	White	0	0	T1
Male	2004	Asian or Pacific Islander	0	0	T2NOS
Male	2004	White	0	1	T4a
Female	2012	White	0	0	Ta
Female	2004	Black	0	0	TX
Female	2007	White	0	0	T1
Male	2008	White	0	0	T1
Male	2004	White	0	0	Tis
Male	2013	White	0	0	Ta
Female	2015	White	0	0	Ta
Male	2007	White	0	0	T2NOS
Male	2011	White	0	0	T4a
Male	2004	White	0	1	T3a
Male	2005	Black	0	0	T3b
Male	2006	White	0	0	Ta
Male	2005	White	0	0	Ta
Male	2009	Black	0	0	T1
Male	2007	Asian or Pacific Islander	0	0	T4a
Male	2010	Asian or Pacific Islander	0	0	Ta
Male	2009	Black	0	0	Ta
Male	2013	White	0	0	Ta
Female	2005	White	0	0	T1
Male	2012	White	0	0	Tis
Male	2012	White	0	0	Ta
Male	2004	White	0	0	Ta
Male	2009	White	0	0	T2a
Male	2015	Black	0	0	T1
Male	2011	White	0	0	Ta
Male	2004	White	0	1	T2NOS
Male	2004	White	0	0	T1
Male	2011	White	0	1	T2NOS
Male	2012	White	0	0	T1
Male	2004	White	0	0	T2NOS
Male	2004	Black	0	0	Ta
Male	2004	White	0	0	Ta
Female	2004	White	0	0	T3b
Female	2004	White	0	0	Ta
Male	2004	White	0	0	Ta
Male	2004	White	0	0	Ta
Male	2014	White	0	0	T2a
Male	2004	White	0	0	Ta
Male	2004	White	0	0	Ta
Male	2004	White	0	0	T1
Male	2004	White	0	0	Ta
Female	2004	White	0	0	Ta
Male	2004	White	0	0	Ta
Male	2013	White	0	0	Ta
Male	2004	White	0	0	T1
Female	2004	Black	0	0	Ta
Female	2005	Black	0	0	T2a
Female	2004	White	0	0	Ta
Female	2009	White	0	0	Ta
Male	2004	White	0	0	Ta
Male	2004	White	0	0	T3a
Male	2004	White	0	0	Ta
Male	2004	White	0	0	T1
Male	2004	Black	0	0	Ta
Male	2004	White	0	1	T4a
Male	2004	White	0	0	T1
Female	2004	Asian or Pacific Islander	1	1	T3a
Male	2004	White	0	0	Ta
Male	2004	White	0	0	T2NOS
Male	2004	White	0	0	Ta
Male	2004	White	0	1	T4a
Male	2004	Asian or Pacific Islander	0	0	T3a
Female	2010	White	0	1	T3a
Male	2004	White	0	0	Tis
Male	2004	White	0	0	T1
Female	2004	White	1	1	T2NOS
Male	2004	White	0	0	TX
Female	2010	White	0	1	T4a
Female	2004	White	0	0	Ta
Female	2015	White	0	0	Ta
Male	2004	White	0	0	T1
Male	2004	White	0	0	Ta
Male	2004	White	0	0	Ta
Male	2004	White	0	0	Ta
Male	2011	White	0	0	T1
Male	2004	Asian or Pacific Islander	0	0	T1
Male	2004	White	0	0	Ta
Male	2004	White	0	0	Tis
Male	2011	White	0	0	T1
Male	2004	White	0	0	Tis
Male	2004	White	0	0	T1
Male	2004	White	0	0	Tis
Female	2010	White	0	0	Ta
Male	2007	White	0	0	Ta
Male	2014	White	0	0	Ta
Male	2015	White	0	0	T1
Male	2014	White	0	0	Ta
Male	2005	White	0	0	Ta
Female	2004	White	0	0	Ta
Female	2004	White	0	0	T4b
Male	2004	White	0	0	Ta
Male	2013	White	0	0	T1
Male	2005	White	0	0	Ta
Male	2008	White	0	0	Ta
Male	2015	White	0	0	Ta
Female	2010	White	0	0	Ta
Male	2004	White	0	0	Ta
Male	2008	Asian or Pacific Islander	0	0	T1
Male	2014	White	0	0	Ta
Male	2007	Black	0	0	T1
Male	2011	White	0	0	T1
Female	2011	White	0	0	T1
Female	2005	White	0	0	T1
Male	2006	White	0	0	TX
Male	2004	White	0	0	T2a
Female	2004	White	0	0	T2NOS
Male	2004	White	0	0	T2NOS
Male	2007	White	0	0	T1
Female	2012	White	0	0	T2NOS
Male	2010	Asian or Pacific Islander	0	0	T1
Male	2015	Asian or Pacific Islander	0	0	Ta
Male	2006	White	0	0	T2NOS
Male	2009	Black	0	0	T1
Male	2007	Black	0	0	Ta
Male	2004	White	0	0	Ta
Male	2005	White	1	0	TX
Male	2009	White	0	0	Ta
Male	2013	Asian or Pacific Islander	0	0	Ta
Male	2014	White	0	0	Ta
Male	2011	Asian or Pacific Islander	0	0	T1
Male	2010	White	1	0	T1
Male	2010	White	1	0	T4a
Male	2006	White	0	0	Tis
Female	2010	Black	0	0	Ta
Male	2007	Asian or Pacific Islander	0	0	Ta
Male	2005	Unknown	0	0	T1
Male	2007	White	0	0	T1
Female	2005	White	0	0	T1
Male	2009	White	0	0	Ta
Male	2010	White	0	0	Ta
Male	2011	White	0	0	T1
Female	2004	Asian or Pacific Islander	0	0	Tis
Male	2004	White	0	0	Ta
Male	2004	White	0	0	T1
Male	2004	White	0	0	Ta
Male	2005	White	0	0	T1
Male	2004	White	0	0	Ta
Female	2004	White	0	0	Ta
Male	2004	White	0	0	T1
Female	2004	Asian or Pacific Islander	0	0	Ta
Male	2004	Unknown	0	0	Ta
Male	2005	White	0	0	Ta
Male	2004	White	0	0	Ta
Male	2004	White	0	0	Ta
Male	2006	White	0	0	Ta
Male	2005	White	0	0	Ta
Male	2005	White	0	0	T1
Male	2004	White	0	0	Ta
Female	2008	White	0	0	Ta
Male	2013	White	0	0	T1
Female	2012	White	0	0	Ta
Male	2007	Asian or Pacific Islander	0	0	T4a
Male	2015	White	0	0	T1
Male	2012	White	0	0	Ta
Male	2009	Asian or Pacific Islander	0	0	Tis
Female	2004	Asian or Pacific Islander	1	0	TX
Female	2004	White	0	0	Ta
Male	2004	White	0	0	Ta
Male	2004	White	0	0	Ta
Male	2004	White	0	0	T1
Male	2004	Asian or Pacific Islander	0	0	Ta
Male	2004	White	0	0	Ta
Male	2004	White	0	0	T3a
Female	2004	White	0	0	T1
Female	2004	White	0	0	T4b
Male	2004	White	0	0	Ta
Male	2006	White	0	0	Tis
Male	2004	White	0	0	Ta
Male	2004	White	0	0	T1
Male	2011	White	0	0	Ta
Female	2004	White	0	0	T2a
Male	2009	White	0	0	Ta
Female	2008	Asian or Pacific Islander	0	0	Ta
Male	2010	White	0	0	Ta
Male	2004	Black	0	0	T1
Male	2015	White	0	0	T2a
Male	2010	White	0	0	Ta
Male	2009	White	1	0	T2NOS
Male	2006	White	0	0	Ta
Female	2004	White	0	0	Ta
Female	2004	Unknown	0	0	T1
Male	2004	White	0	0	Ta
Male	2004	White	0	0	T2NOS
Female	2004	White	0	0	T2NOS
Male	2004	White	0	0	Ta
Female	2004	Asian or Pacific Islander	0	0	Ta
Male	2004	White	0	0	Ta
Female	2004	White	0	0	Ta
Male	2004	White	0	0	Tis
Male	2004	White	0	0	T1
Male	2004	White	0	0	T3a
Male	2004	White	0	0	T1
Male	2004	Asian or Pacific Islander	0	1	T4b
Female	2004	Asian or Pacific Islander	0	0	T1
Male	2004	White	0	0	Ta
Male	2004	White	0	0	Ta
Female	2010	White	0	0	T2a
Male	2006	White	0	0	Ta
Male	2013	Black	0	0	Ta
Male	2014	Black	0	0	T1
Female	2014	White	0	0	T2NOS
Male	2004	Black	0	0	T3a
Male	2004	Black	0	0	T2b
Male	2004	White	0	0	T1
Male	2004	White	0	0	Tis
Male	2004	White	0	0	T1
Male	2004	White	0	0	Ta
Male	2005	White	0	0	Ta
Male	2010	White	0	0	T2NOS
Female	2008	White	0	0	Ta
Female	2015	White	0	0	Ta
Female	2007	White	0	0	Tis
Male	2009	White	0	0	TX
Male	2004	White	0	0	Ta
Male	2005	White	0	0	T1
Male	2004	White	0	0	T2b
Male	2011	White	0	0	Ta
Male	2013	White	0	0	Ta
Male	2004	Asian or Pacific Islander	0	0	Ta
Female	2012	White	0	0	T2b
Male	2004	Asian or Pacific Islander	0	0	Ta
Female	2004	White	0	0	T1
Male	2004	White	0	0	T2NOS
Male	2004	White	0	0	T4a
Male	2004	White	0	0	T1
Female	2004	White	0	0	Tis
Female	2004	White	0	0	T1
Female	2015	White	0	0	Ta
Male	2004	White	0	0	Ta
Male	2004	White	0	1	T2NOS
Male	2004	White	0	0	T2b
Male	2004	White	0	0	Tis
Male	2007	White	0	0	T2b
Male	2005	White	0	0	Ta
Male	2011	White	0	0	Ta
Male	2004	White	0	0	Ta
Male	2004	White	0	0	Ta
Female	2004	White	0	0	Ta
Male	2004	White	0	0	T1
Male	2004	White	0	0	T1
Male	2004	White	0	0	Ta
Male	2004	White	0	0	Ta
Male	2004	White	0	0	T1
Male	2004	White	0	0	T2NOS
Male	2004	White	0	0	Ta
Male	2004	White	0	0	Ta
Male	2004	White	0	0	T1
Male	2004	White	0	0	T1
Male	2004	Asian or Pacific Islander	0	0	Ta
Male	2004	White	0	0	T1
Male	2004	White	0	0	Ta
Male	2004	Asian or Pacific Islander	0	0	Ta
Male	2011	Asian or Pacific Islander	0	0	T1
Female	2004	White	0	0	T1
Male	2004	White	0	0	Ta
Male	2004	White	0	0	Ta
Male	2004	White	1	0	T4a
Male	2004	White	0	0	Ta
Male	2004	White	0	0	Ta
Male	2004	White	0	0	Tis
Male	2004	White	0	0	Ta
Male	2004	White	0	0	T1
Male	2004	White	0	0	T1
Male	2004	White	0	0	T2NOS
Male	2009	White	0	0	Ta
Male	2013	White	0	0	Ta
Male	2004	White	0	0	Ta
Male	2004	White	0	0	Ta
Male	2010	White	1	1	T2b
Male	2010	White	0	0	T2NOS
Female	2004	White	0	0	Tis
Male	2004	White	0	0	Ta
Male	2004	White	0	0	Ta
Male	2004	White	0	0	Ta
Female	2004	White	0	0	Ta
Female	2004	White	0	0	Ta
Female	2004	White	0	0	Ta
Female	2004	White	0	0	Ta
Male	2004	White	0	0	Ta
Female	2004	White	0	0	T1
Female	2004	White	0	0	T1
Male	2004	White	0	0	T3a
Male	2004	White	0	0	T1
Male	2004	White	0	0	Ta
Male	2004	White	1	0	T4b
Male	2004	White	0	0	T1
Male	2004	White	0	1	T4a
Male	2005	White	0	0	T4a
Male	2004	Asian or Pacific Islander	0	0	TX
Male	2005	White	0	0	Tis
Male	2004	White	0	0	Ta
Male	2007	Asian or Pacific Islander	0	0	T2NOS
Male	2004	White	0	0	T3b
Male	2014	Black	0	0	T1
Male	2004	White	0	0	T1
Male	2004	White	0	0	T1
Male	2004	Black	0	0	Ta
Male	2004	Black	0	0	Ta
Male	2004	White	0	0	Ta
Female	2004	Asian or Pacific Islander	0	0	Ta
Male	2004	Black	0	0	T4a
Male	2004	White	0	1	T2NOS
Female	2004	White	0	0	T1
Female	2004	White	0	0	T2b
Male	2004	White	0	0	Ta
Male	2004	White	0	1	T4a
Male	2004	White	0	0	Ta
Male	2004	White	0	0	Tis
Male	2004	White	0	0	TX
Male	2004	White	0	0	Tis
Female	2004	White	0	0	Ta
Male	2004	White	0	0	Ta
Male	2004	White	0	0	Ta
Female	2004	Asian or Pacific Islander	0	0	Ta
Female	2004	White	0	0	Ta
Female	2004	White	0	0	Ta
Female	2004	White	0	0	T1
Male	2004	White	0	0	Ta
Male	2004	White	0	0	Ta
Male	2004	Asian or Pacific Islander	0	0	Ta
Male	2004	White	0	0	Tis
Female	2010	White	0	0	T1
Female	2004	White	0	0	T1
Female	2004	White	0	0	Ta
Male	2004	White	0	0	Ta
Male	2004	White	0	0	Ta
Male	2004	White	0	0	T1
Female	2004	White	0	0	Ta
Male	2004	Black	1	0	T4b
Male	2004	White	0	0	Ta
Female	2004	White	1	1	T3a
Male	2011	White	0	0	Ta
Male	2004	Asian or Pacific Islander	0	0	T1
Female	2004	White	0	0	Ta
Female	2004	White	0	0	Tis
Male	2004	White	0	0	T1
Male	2004	Black	0	0	T2NOS
Male	2004	White	0	0	Ta
Male	2004	White	0	0	T1
Female	2004	White	0	0	T1
Male	2004	White	0	0	Ta
Male	2004	White	0	0	T1
Male	2004	White	0	0	Ta
Male	2004	White	0	0	T2NOS
Male	2004	White	0	0	T1
Female	2004	White	0	0	Ta
Female	2007	White	0	0	Tis
Female	2008	White	0	0	T1
Male	2014	White	0	0	Ta
Male	2004	White	0	0	Ta
Male	2007	White	0	0	T4a
Male	2011	White	0	0	T1
Male	2004	White	0	0	T2NOS
Male	2004	White	0	0	T3a
Male	2014	White	0	0	Ta
Male	2014	White	0	0	T1
Male	2004	White	0	0	T2NOS
Male	2004	White	0	0	T4a
Male	2009	White	0	0	Tis
Female	2006	White	0	0	Ta
Female	2004	Asian or Pacific Islander	1	0	T1
Male	2004	White	0	0	T2NOS
Male	2013	Asian or Pacific Islander	0	0	Ta
Male	2004	White	0	0	Tis
Male	2004	White	0	0	Tis
Male	2004	White	0	0	T1
Male	2004	White	0	0	T1
Male	2009	Asian or Pacific Islander	0	0	Tis
Male	2009	White	0	0	Ta
Male	2004	Black	0	0	Ta
Male	2004	White	0	0	Ta
Male	2004	White	0	0	T2b
Male	2004	White	0	0	T1
Male	2004	Black	0	0	T2b
Male	2004	White	0	0	T2a
Female	2015	Black	0	1	TX
Female	2006	White	0	0	Ta
Male	2004	White	0	0	T1
Female	2004	White	0	0	T1
Male	2004	White	0	0	Tis
Male	2004	White	0	0	Ta
Male	2004	Asian or Pacific Islander	0	0	Ta
Male	2004	White	0	0	Ta
Male	2009	White	0	0	Tis
Male	2012	Black	0	0	Ta
Male	2014	White	0	0	Ta
Female	2004	White	0	0	T1
Male	2004	White	0	0	Ta
Male	2004	White	0	0	T2NOS
Female	2004	White	0	0	Ta
Male	2004	White	0	0	T2NOS
Male	2004	White	0	0	T1
Male	2004	Asian or Pacific Islander	0	0	Ta
Male	2004	White	0	0	Ta
Male	2004	White	0	1	T3b
Male	2005	White	0	0	T1
Male	2006	White	0	0	TX
Male	2004	Asian or Pacific Islander	0	0	T3NOS
Male	2004	Asian or Pacific Islander	0	0	Ta
Female	2004	White	0	0	T1
Male	2004	White	0	0	T1
Female	2004	White	0	1	T3b
Male	2004	White	0	0	Ta
Male	2004	White	0	0	Ta
Female	2004	White	0	0	T2a
Female	2004	White	0	0	Ta
Female	2004	White	0	0	T2a
Female	2004	White	0	0	Tis
Male	2004	White	0	0	T3a
Male	2004	White	0	0	Ta
Male	2004	White	0	0	Tis
Male	2004	White	0	0	Ta
Male	2004	White	0	0	Tis
Female	2004	White	0	0	Ta
Female	2004	White	0	0	Ta
Male	2004	White	0	0	Ta
Male	2005	White	0	0	T3b
Male	2004	White	1	0	T4b
Male	2004	Asian or Pacific Islander	0	0	Ta
Male	2004	Asian or Pacific Islander	0	0	T2a
Male	2004	White	0	0	T1
Male	2004	White	0	0	Ta
Male	2004	White	0	0	T1
Male	2004	White	0	0	Ta
Male	2004	White	0	0	T3b
Female	2004	White	0	0	T4b
Male	2004	White	0	0	Ta
Female	2004	Black	0	1	T4a
Male	2004	White	0	0	T1
Male	2004	White	0	0	T1
Male	2004	White	0	0	T1
Male	2015	White	0	0	T2NOS
Male	2006	Asian or Pacific Islander	0	0	T1
Male	2013	White	0	0	Ta
Male	2004	White	0	0	Ta
Male	2004	Unknown	0	0	Ta
Male	2004	White	0	0	Ta
Female	2004	Black	0	0	Ta
Female	2004	White	0	0	T1
Male	2004	White	0	0	T1
Male	2004	White	0	0	Ta
Male	2004	Asian or Pacific Islander	0	0	Ta
Female	2004	Unknown	0	0	Ta
Female	2004	White	0	0	Ta
Male	2004	White	0	0	Ta
Male	2014	White	0	0	T3a
Male	2004	White	0	0	Ta
Male	2004	White	0	0	T1
Male	2004	White	0	0	Ta
Male	2004	Asian or Pacific Islander	0	0	Ta
Female	2004	Black	0	0	Tis
Male	2004	White	0	0	Tis
Male	2004	Black	0	0	Tis
Male	2004	White	0	0	Ta
Male	2004	White	0	0	T1
Male	2004	Asian or Pacific Islander	0	0	Ta
Female	2004	White	0	1	T3b
Male	2004	White	0	0	Ta
Female	2004	White	0	0	Ta
Male	2004	White	0	0	Ta
Male	2007	White	0	0	T2NOS
Male	2004	White	0	0	Ta
Male	2004	White	0	0	Ta
Female	2004	White	0	0	T2NOS
Male	2004	White	0	0	Ta
Male	2004	White	0	0	Ta
Male	2004	White	0	0	Ta
Female	2004	White	0	0	Tis
Male	2004	White	0	0	Ta
Female	2011	White	0	0	T1
Male	2004	Asian or Pacific Islander	0	0	T2NOS
Male	2004	White	0	0	T2NOS
Male	2004	White	0	0	Ta
Male	2013	White	0	0	Ta
Female	2004	White	0	0	Tis
Female	2004	White	0	0	Ta
Male	2004	White	0	0	T3b
Male	2005	White	0	0	T1
Male	2004	White	0	0	T2NOS
Female	2004	White	0	0	Ta
Male	2004	White	0	0	T1
Male	2004	White	0	0	Ta
Male	2004	White	0	0	T2NOS
Male	2004	White	0	0	Ta
Male	2004	White	0	0	T3b
Male	2006	White	0	0	Ta
Male	2004	White	0	0	Ta
Male	2004	White	0	0	T1
Male	2004	White	0	0	T1
Male	2004	White	0	0	T1
Male	2004	White	0	0	Ta
Male	2004	White	0	0	Ta
Female	2004	White	1	1	T3b
Male	2004	White	0	0	Ta
Male	2004	White	0	1	T3b
Male	2004	White	0	0	Ta
Male	2004	White	0	0	T1
Female	2004	Asian or Pacific Islander	0	0	T1
Male	2004	Asian or Pacific Islander	0	0	T3a
Male	2009	White	0	0	T1
Male	2004	White	0	0	T2NOS
Male	2011	White	0	0	Tis
Female	2004	White	0	0	Ta
Female	2004	White	0	0	Ta
Male	2004	White	0	0	T2a
Male	2004	White	0	0	Ta
Male	2004	White	0	0	T1
Female	2004	Black	0	0	T2NOS
Male	2004	White	0	0	T2NOS
Female	2004	White	0	0	Ta
Male	2004	Black	1	0	T4b
Male	2004	Black	0	0	T1
Female	2004	White	0	0	Ta
Male	2004	White	0	0	T1
Male	2004	White	0	0	Ta
Male	2004	White	0	0	Tis
Female	2004	White	0	0	Ta
Male	2004	Asian or Pacific Islander	0	0	Ta
Female	2004	Black	0	0	T1
Male	2004	White	0	0	Tis
Female	2004	White	0	0	Ta
Male	2004	White	0	0	Ta
Male	2004	White	0	0	Ta
Male	2004	White	0	0	Ta
Male	2004	White	0	0	T2a
Female	2004	White	0	0	Ta
Female	2004	White	0	0	T1
Female	2004	Asian or Pacific Islander	0	0	T2NOS
Female	2004	White	0	0	T1
Male	2006	White	0	0	T1
Male	2004	Asian or Pacific Islander	0	0	TX
Male	2008	White	0	0	Ta
Male	2006	White	0	0	Ta
Male	2004	White	0	0	T3b
[truncated: 200,868+ more rows]
