# Supplementary material for: Transcriptomic insights into UTUC: role of inflammatory fibrosis and potential for personalized treatment
Source: J Transl Med. 2024 Jan 5;22:24. doi: 10.1186/s12967-023-04815-y (PMC10768331; doi:10.1186/s12967-023-04815-y)
Supplement: Supplementary file 3 — Additional file 3: Antibodies, Primers, and Tissue Sample Information. [file 12967_2023_4815_MOESM3_ESM.xlsx]

## Sheet: Table S1
VARIABLE	TYPE	VIF
SDC1	Num	1.2308
LUM	Num	1.2588
VEGFA	Num	1.1062
TIMP3	Num	1.0672
WNT7B	Num	1.1114

## Sheet: Table S2
ID	SEX	AGE	T	N	M	Month	STATUE	LASTDAY
1	Male	59	0	0	0	60	0
2	Female	23	0	0	0	13	0	13
3	Female	80	0	0	0	60	0
4	Male	67	1	0	1	8	1
5	Male	50	1	0	0	60	0
6	Male	62	1	0	0	41	1
7	Female	38	1	0	0	60	0
8	Male	82	1	0	0	60	0
9	Female	57	1	0	0	14	1
10	Female	75	1	0	0	60	0
11	Male	52	1	0	0	45	0	45
12	Female	36	1	0	0	60	0
13	Male	56	1	0	0	31	1
14	Female	78	1	1	0	60	0
15	Female	58	2	0	1	9	1
16	Male	56	2	0	0	55	1
17	Female	63	2	0	0	60	0
18	Female	58	2	0	0	60	0
19	Female	86	2	0	0	60	0
20	Male	56	2	2	1	5	1
21	Male	83	2	0	0	42	0	42
22	Female	66	2	0	0	60	0
23	Male	76	2	0	0	11	1
24	Female	77	2	0	0	60	0
25	Male	79	2	0	1	10	1
26	Female	73	2	0	0	60	0
27	Male	64	2	0	0	60	0
28	Female	78	2	0	0	60	0
29	Female	67	2	0	0	25	1
30	Female	72	2	0	0	60	0
31	Male	51	3	2	0	60	0
32	Male	71	3	1	1	6	1
33	Female	64	3	1	0	25	1
34	Male	82	3	1	0	60	0
35	Female	58	3	0	0	31	1
36	Female	67	3	0	0	60	0
37	Male	65	3	0	0	55	0	55
38	Female	56	3	0	0	17	1
39	Female	51	3	0	0	13	1
40	Male	67	3	0	0	60	0
41	Male	64	3	0	0	33	1
42	Female	55	3	0	0	60	0
43	Male	78	3	0	0	48	1
44	Female	58	3	0	0	60	0
45	Male	76	3	0	0	60	0
46	Male	74	3	0	0	51	1
47	Male	72	3	0	0	15	1
48	Female	85	3	2	1	2	1
49	Female	83	3	1	0	60	0
50	Female	77	3	0	0	53	1
51	Female	56	3	0	0	22	1
52	Male	62	3	0	0	41	1
53	Female	76	3	0	0	60	0
54	Female	69	3	0	0	8	1
55	Male	58	3	0	0	23	1
56	Female	73	3	1	0	15	1
57	Female	51	4	1	1	13	1
58	Male	49	4	1	1	4	1
59	Male	70	4	1	1	5	1
60	Male	79	4	1	1	2	0	2
61	Female	70	4	1	1	8	1
62	Female	60	4	0	1	6	1
63	Male	56	4	0	1	22	1
64	Female	49	4	1	0	3	1
65	Male	64	4	1	0	60	0
66	Female	76	4	1	1	2	1
67	Female	46	4	1	1	22	1
68	Female	70	4	0	1	13	1
69	Male	72	4	0	1	10	1

## Sheet: Table S3
Gene name	Orientation	prodSize	Sequence
TIMP3	FORWARD	145	TCGGCACGCTGGTCTACAC
TIMP3	REVERSE	145	GTCAGCAGGTACTGGTACTTGTTG
WNT7B	FORWARD	93	CGGCGTGTCTGGCTCCTG
WNT7B	REVERSE	93	GCGTTGTACTTCTCCTTCAGCAG
VEGFA	FORWARD	114	GGAGGAGGAAGAAGAGAAGGAAGAG
VEGFA	REVERSE	114	GCGGCTGGAGCACTGTCTG
LUM	FORWARD	120	GCACAATCGGCTGAAAGAGGATG
LUM	REVERSE	120	AGAGAGACAGGGAGACCAGAAGG
SDC1	FORWARD	134	CAAGGAGGGAGAGGCTGTAGTC
SDC1	REVERSE	134	TGGTGGCTGTGGTCGTTGAG
COL1A2	FORWARD	106	AGTTGGACCTGCTGGCATTCG
COL1A2	REVERSE	106	ATAACCACCACCGCTTACACCTG
CCND1	FORWARD	98	CCAGAGGCGGAGGAGAACAAAC
CCND1	REVERSE	98	GAGGGCGGATTGGAAATGAACTTC

## Sheet: Table S4
	REAGENT or RESOURCE	SOURCE	IDENTIFIER
	Experimental Models: Cell Lines
	Human: J82	ATCC	HTB-1
	Human: UMUC3	ATCC	CRL-1749
	Antibodies
	Rabbit polyclonal anti-SDC1	Proteintech	Cat#10593-1-AP
	Rabbit monoclonal anti-LUM	Abcam	Cat# ab168348
	Rabbit polyclonal anti-WNT7B	Abcam	Cat# ab227607
	Rabbit monoclonal anti-VEGFA	Santacruze	Cat# sc-7269
	Rabbit polyclonal anti-TIMP3	Proteintech	Cat# 10858-1-AP
	Mouse monoclonal anti-GAPDH	Abbkine	Cat# 2B5
	Dylight 800, Goat Anti-Rabbit IgG	Abbkine	Cat# A23920
	Dylight 800, Goat Anti-Mouse IgG	Abbkine	Cat# A23910
	Bacterial and Virus Strains
	E. coli DH5α	Thermo Fisher	Cat#18258012
	Chemicals
	Aristolochic acid A	Targetmol	Cat# T2801
	Erlotinib	Targetmol	Cat# T0373
	DMSO	solarbio	Cat# D8371
